# Supplementary material for: Amyloid β accelerates age-related proteome-wide protein insolubility
Source: GeroScience. 2024 May 16;46(5):4585–602. doi: 10.1007/s11357-024-01169-1 (PMC11335993; doi:10.1007/s11357-024-01169-1)
Supplement: Supplementary file 2 — Supplementary file2 (XLSX 2.02 MB) [file 11357_2024_1169_MOESM2_ESM.xlsx]

## Sheet: Supplementary Table 1
Significantly Different in Abeta Insoluble Proteome (Union of significantly different proteins from experiments 1 & 2)
Significant proteins defined as ABSlog2FC>0.58 and Qval <0.01
593 increased abundance
1 decreased abundance
Group	Wormbase ID	Gene Name	Protein Names	Protein Descriptions	Exp 1 AVG Log2 Ratio	Exp 1 Qvalue	Exp 2 AVG Log2FC	Exp 2 Q value	Overlap with Aging
G5EBI0	WBGene00021883	4D656	G5EBI0_CAEEL	4D656	2.93837	2.4869e-06	1.21521	0.00618156
G5EFG4	WBGene00012097	abcf-2	G5EFG4_CAEEL	ABC transporter, class F	2.51039	3.76302e-10	2.18691	1.39727e-05	WBGene00012097
Q17405	WBGene00007071	AC3.5	YQ02_CAEEL	Aminopeptidase-like protein AC3.5	4.12025	1.61921e-09	3.08674	0.00034887
O45552	WBGene00009952	acaa-2	O45552_CAEEL	ACetyl-CoA Acyltransferase 2 homolog	2.87838	7.16816e-07	2.95461	2.61508e-07	WBGene00009952
H2KZG6	WBGene00016943	acdh-1	H2KZG6_CAEEL	Acyl CoA DeHydrogenase	2.06601	9.33975e-08	1.9499	2.86588e-06
Q19057	WBGene00017125	acdh-12	Q19057_CAEEL	Acyl CoA DeHydrogenase	2.88004	1.03119e-15	2.12505	5.79633e-09	WBGene00017125
Q18599	WBGene00016630	acer-1	Q18599_CAEEL	ACEtyl-CoA Regulator	2.95579	1.43563e-08	3.25369	3.4436e-06	WBGene00016630
P53585	WBGene00016995	acly-1	ACLY_CAEEL	Probable ATP-citrate synthase	3.52227	0.00163611	2.16244	0.00172499
P34455	WBGene00000041	aco-2	ACON_CAEEL	Probable aconitate hydratase, mitochondrial	2.35844	4.26148e-09	2.9745	0.00022185	WBGene00000041
P34355	WBGene00008167	acox-5	ACOX5_CAEEL	Probable peroxisomal acyl-coenzyme A oxidase 5	2.41876	3.06506e-06	1.62153	0.00718116
Q9N302	WBGene00022037	acs-13	Q9N302_CAEEL	Fatty Acid CoA Synthetase family	3.05113	4.97514e-09	2.69112	0.000248985
Q19339	WBGene00008669	acs-14	Q19339_CAEEL	Fatty Acid CoA Synthetase family	2.45764	5.03536e-05	1.90546	0.00336101
Q20121	WBGene00018152	acs-4	Q20121_CAEEL	Fatty Acid CoA Synthetase family	2.60328	2.78497e-21	2.44896	1.02038e-09	WBGene00018152
Q9XWD1	WBGene00013575	acs-5	Q9XWD1_CAEEL	Fatty Acid CoA Synthetase family	3.17246	1.02164e-11	3.19931	1.03333e-06
P0DM41;P0DM42	WBGene00000063	act-1	ACT1_CAEEL;ACT3_CAEEL	Actin-1;Actin-3	3.09143	2.10146e-76	2.39648	1.71999e-38	WBGene00000063
P10984	WBGene00000064	act-2	ACT2_CAEEL	Actin-2	4.93121	5.23175e-08	1.87834	3.6317e-06
O45815	WBGene00000067	act-5	O45815_CAEEL	ACTin	3.854	5.65136e-19	3.25535	1.56358e-15	WBGene00000067
Q86GC2;Q86GC3;Q8I8G9;Q8I8H0;Q8I8H1;Q9U3D6	WBGene00000079	adr-1	Q86GC2_CAEEL;Q86GC3_CAEEL;Q8I8G9_CAEEL;Q8I8H0_CAEEL;Q8I8H1_CAEEL;Q9U3D6_CAEEL	Adenosine Deaminase acting on RNA;Adenosine Deaminase acting on RNA;ADR-1E;ADR-1D;ADR-1C;Adenosine Deaminase acting on RNA	3.20551	6.24854e-05	3.36885	0.00568967
O45218	WBGene00000081	ads-1	ADAS_CAEEL	Alkyldihydroxyacetonephosphate synthase	2.86747	7.79046e-07	2.94574	1.79324e-06
P27604	WBGene00019322	ahcy-1	SAHH_CAEEL	Adenosylhomocysteinase	2.83947	3.23688e-07	3.30243	0.000482458	WBGene00019322
P46563	WBGene00017166	aldo-2	ALF2_CAEEL	Fructose-bisphosphate aldolase 2	2.00161	2.44878e-10	3.01364	0.000106576	WBGene00017166
P54889	WBGene00011938	alh-13	ALH13_CAEEL	Probable delta-1-pyrroline-5-carboxylate synthase	1.87753	0.00118722	2.71725	0.00072821
O16518;Q86S57;Q8MXJ7	WBGene00000110	alh-4	O16518_CAEEL;Q86S57_CAEEL;Q8MXJ7_CAEEL	Aldehyde dehydrogenase	3.67479	2.03528e-13	3.01783	3.18224e-06
P52713	WBGene00000114	alh-8	MMSA_CAEEL	Probable methylmalonate-semialdehyde dehydrogenase [acylating], mitochondrial	2.2184	8.4439e-08	2.38393	6.59133e-06	WBGene00000114
P46562	WBGene00000115	alh-9	AL7A1_CAEEL	Putative aldehyde dehydrogenase family 7 member A1 homolog	1.81727	0.00222699	5.39214	0.00017365
P34552	WBGene00007010	alx-1	ALXA_CAEEL	Apoptosis-linked gene 2-interacting protein X 1	3.30972	2.57612e-09	2.62249	4.98261e-05	WBGene00007010
O45865	WBGene00006439	ant-1.1	O45865_CAEEL	Adenine Nucleotide Translocator	3.07902	1.42018e-41	1.25541	1.55425e-23	WBGene00006439
Q8WQB3	WBGene00000158	apg-1	Q8WQB3_CAEEL	AdaPtin, Gamma chain (Clathrin associated complex)	2.64538	0.00014043	2.51847	0.00419174
O01755	WBGene00000150	apm-1	O01755_CAEEL	AdaPtin, Mu/medium chain (Clathrin associated complex)	2.98053	0.000565405	3.12753	0.00499523
Q10943	WBGene00000182	arf-1.2	ARF12_CAEEL	ADP-ribosylation factor 1-like 2	2.58217	0.00764602	4.2818	0.00518166
Q9NA98	WBGene00013168	arp-1	Q9NA98_CAEEL	Actin-Related Proteins	3.22763	4.0108e-07	3.3879	0.00170811
Q9N5Y2	WBGene00000198	art-1	TECR_CAEEL	Probable very-long-chain enoyl-CoA reductase art-1	2.9975	4.93173e-09	2.1243	0.000357544
Q20053	WBGene00000206	asb-1	Q20053_CAEEL	ATP Synthase B homolog	3.12924	3.98535e-07	2.71663	1.27681e-05	WBGene00000206
Q19126	WBGene00000207	asb-2	Q19126_CAEEL	ATP Synthase B homolog	2.95005	5.75269e-23	1.72013	6.04622e-09	WBGene00000207
P90921	WBGene00000209	asg-1	ATPL1_CAEEL	Probable ATP synthase subunit g 1, mitochondrial	3.46084	0.000315622	1.57576	0.00859472
Q18803	WBGene00000210	asg-2	ATPL2_CAEEL	Probable ATP synthase subunit g 2, mitochondrial	2.46482	8.02992e-07	2.80758	0.001291
Q21966	WBGene00000217	asp-4	Q21966_CAEEL	ASpartyl Protease	2.21465	0.000894886	4.09342	0.000316127	WBGene00000217
Q20748	WBGene00010015	atad-3	ATAD3_CAEEL	ATPase family AAA domain-containing protein 3	1.79936	2.82244e-08	0.997216	4.91197e-05	WBGene00010015
Q9BMU4	WBGene00021868	atln-1	Q9BMU4_CAEEL	ATLastiN (Endoplasmic reticulum GTPase) related	2.29531	1.52344e-05	2.5344	7.09743e-05
H2L2C8;H2L2C9;Q23158;Q9XVU8	WBGene00000228	atn-1	H2L2C8_CAEEL;H2L2C9_CAEEL;Q23158_CAEEL;Q9XVU8_CAEEL	AcTiniN	3.9481	9.65153e-12	3.17666	3.4358e-06
P46561	WBGene00000229	atp-2	ATPB_CAEEL	ATP synthase subunit beta, mitochondrial	3.52078	1.32574e-33	3.21584	6.28803e-33	WBGene00000229
P91283;Q7JNG1	WBGene00000230	atp-3	P91283_CAEEL;Q7JNG1_CAEEL	ATP synthase subunit	4.1104	5.20615e-12	2.79883	8.36899e-10	WBGene00000230
Q17763	WBGene00007385	atp-5	Q17763_CAEEL	ATP synthase subunit	2.53714	6.77768e-13	2.5209	2.78013e-09	WBGene00007385
P34255	WBGene00015125	B0303.3	YKA3_CAEEL	Uncharacterized protein B0303.3	3.50122	2.67955e-05	3.1044	0.000692679	WBGene00015125
Q9XU45	WBGene00007155	B0379.1	Q9XU45_CAEEL	Uncharacterized protein	2.7615	0.000197532	2.97989	0.00464453	WBGene00007155
Q17512	WBGene00007192	B0491.5	Q17512_CAEEL	Uncharacterized protein	4.65828	7.84269e-12	2.98657	2.0159e-06
Q09216	WBGene00015206	B0495.7	ERP1A_CAEEL	Putative endoplasmic reticulum metallopeptidase 1-A	2.38559	4.86856e-06	3.50742	0.00867386
A0A061AD41;O45228	WBGene00007197	B0513.5	A0A061AD41_CAEEL;PROD_CAEEL	Uncharacterized protein;Proline dehydrogenase 1, mitochondrial	2.28254	1.21564e-05	2.7905	0.0056827
Q93168	WBGene00007235	C01G10.8	Q93168_CAEEL	Uncharacterized protein	3.47135	6.29528e-06	3.06418	0.00159786
B3WFT8	WBGene00015780	C14F11.4	B3WFT8_CAEEL	Uncharacterized protein	2.87626	6.70688e-06	3.30476	3.84737e-05	WBGene00015780
Q18032	WBGene00015803	C15H9.9	Q18032_CAEEL	Uncharacterized protein	3.23653	0.000125963	2.28202	0.00709018
Q18036	WBGene00015810	C16A3.5	Q18036_CAEEL	Uncharacterized protein	2.19923	8.42964e-08	2.38269	0.00268751	WBGene00015810
Q18075	WBGene00015955	C18B2.4	Q18075_CAEEL	Uncharacterized protein	3.88898	0.00430696	3.64156	0.0067828
H2KYV3;Q18076	WBGene00015956	C18B2.5	H2KYV3_CAEEL;Q18076_CAEEL	Uncharacterized protein	4.30873	5.39621e-09	3.06075	3.04647e-06
Q18095	WBGene00007684	C18E9.4	Q18095_CAEEL	Uncharacterized protein	3.3465	6.2129e-05	3.99208	0.00031429
O17157	WBGene00016073	C24H12.4	O17157_CAEEL	Uncharacterized protein	2.93515	2.208e-05	3.28463	0.00642287
Q09475	WBGene00016194	C28H8.3	YP93_CAEEL	Uncharacterized helicase C28H8.3	3.03758	5.22336e-17	3.34499	6.40307e-07	WBGene00016194
Q18359	WBGene00007880	C33A12.1	NDUA5_CAEEL	Probable NADH dehydrogenase [ubiquinone] 1 alpha subcomplex subunit 5	4.61023	0.000414956	2.54972	0.00618156	WBGene00007880
B3WFW9	WBGene00077771	C41G7.9	B3WFW9_CAEEL	Uncharacterized protein	4.58016	0.000729832	2.96903	0.00349724
O02141	WBGene00016722	C46G7.2	O02141_CAEEL	Uncharacterized protein	2.32191	0.00488408	3.22282	0.00538593	WBGene00016722
G5ED41	WBGene00013606	cand-1	CAND1_CAEEL	Cullin-associated NEDD8-dissociated protein 1	3.60394	2.70879e-29	3.71572	4.4662e-16
Q9XW17	WBGene00012484	car-1	Q9XW17_CAEEL	Cytokinesis, Apoptosis, RNA-associated	2.85105	2.43452e-08	3.40416	1.01491e-05	WBGene00012484
H2L023	WBGene00000294	cas-1	H2L023_CAEEL	Adenylyl cyclase-associated protein	3.17593	1.53335e-08	2.99921	0.00221304	WBGene00000294
O45599	WBGene00010351	cbd-1	O45599_CAEEL	Chitin-Binding Domain protein	1.1399	0.000223631	2.78806	0.000755395	WBGene00010351
Q23382	WBGene00014204	ccdc-47	Q23382_CAEEL	CCDC (Human Coiled Coil Domain Containing) homolog	3.05112	4.05738e-05	2.81987	0.0011366
P55954	WBGene00012553	cco-2	COX5A_CAEEL	Cytochrome c oxidase subunit 5A, mitochondrial	2.4402	0.000414956	2.82207	0.00496034
P47207	WBGene00000378	cct-2	TCPB_CAEEL	T-complex protein 1 subunit beta	3.13681	3.02322e-09	2.57204	4.28425e-06
Q9N4J8	WBGene00018782	cct-3	TCPG_CAEEL	T-complex protein 1 subunit gamma	3.60962	1.13697e-10	2.83749	4.35705e-05	WBGene00018782
P47208	WBGene00000379	cct-4	TCPD_CAEEL	T-complex protein 1 subunit delta	3.71187	2.1175e-10	2.86023	1.39475e-06	WBGene00000379
P47209	WBGene00000380	cct-5	TCPE_CAEEL	T-complex protein 1 subunit epsilon	3.35939	1.66976e-07	2.43963	0.0019936	WBGene00000380
P46550	WBGene00000381	cct-6	TCPZ_CAEEL	T-complex protein 1 subunit zeta	2.90974	0.000204962	3.95103	6.59133e-06	WBGene00000381
Q9TZS5	WBGene00020391	cct-7	Q9TZS5_CAEEL	Chaperonin Containing TCP-1	3.3144	3.97608e-10	2.64068	1.97587e-07	WBGene00020391
Q9N358	WBGene00021934	cct-8	TCPQ_CAEEL	T-complex protein 1 subunit theta	3.26112	1.65301e-11	2.43664	4.33015e-05	WBGene00021934
P54812	WBGene00008053	cdc-48.2	TERA2_CAEEL	Transitional endoplasmic reticulum ATPase homolog 2	4.35574	1.44274e-08	2.7591	2.97096e-06	WBGene00008053
G5ECX9	WBGene00008296	cdr-2	G5ECX9_CAEEL	CaDmium Responsive	3.30131	5.87853e-05	4.44052	0.000129891
G5EDZ7	WBGene00010470	cdr-4	G5EDZ7_CAEEL	CaDmium Responsive	3.20223	1.29737e-05	3.41893	3.07957e-05
G5EC25	WBGene00013024	cept-2	G5EC25_CAEEL	Choline/EthanolaminePhosphoTransferase	4.76082	0.00183948	3.49695	0.000274694
P91306	WBGene00000473	cey-2	P91306_CAEEL	C. Elegans Y-box	1.63473	0.000956814	3.90593	0.002671	WBGene00000473
Q95YF3	WBGene00000479	cgh-1	CGH1_CAEEL	ATP-dependent RNA helicase cgh-1	2.9551	4.93475e-10	3.75253	5.7877e-08	WBGene00000479
P34574	WBGene00011867	chc-1	CLH_CAEEL	Probable clathrin heavy chain 1	2.39145	2.31012e-53	2.28976	3.4998e-29	WBGene00011867
A7LPG5;Q5FC71;Q9NL51	WBGene00044026	cisd-1	A7LPG5_CAEEL;Q5FC71_CAEEL;Q9NL51_CAEEL	CDGSH Iron Sulfur Domain protein homolog;CDGSH Iron Sulfur Domain protein homolog;Kinesin like protein	3.11407	1.9724e-05	2.46322	0.00114966
Q23050	WBGene00020808	clik-1	Q23050_CAEEL	CaLponIn-liKe proteins	3.08351	4.42912e-05	2.91623	0.00306341	WBGene00020808
P34466;Q9TYW0	WBGene00000550	clu-1	CLU_CAEEL;Q9TYW0_CAEEL	Clustered mitochondria protein homolog	2.84814	3.71354e-14	3.48858	5.27052e-06	WBGene00000550
P34652	WBGene00000567	cnx-1	CALX_CAEEL	Calnexin	3.19745	1.82718e-06	3.15147	0.00131364
I2HA94;Q19470	WBGene00000757	col-184	I2HA94_CAEEL;Q19470_CAEEL	COLlagen	-2.89133	0.00729837	-5.11425	0.00284865
Q9N4H7	WBGene00022119	copa-1	Q9N4H7_CAEEL	Coatomer subunit alpha	3.0182	1.73826e-23	2.40717	2.19811e-11	WBGene00022119
Q9TYL9	WBGene00021292	copb-1	Q9TYL9_CAEEL	Coatomer subunit beta	2.9456	4.00007e-12	2.93004	1.30784e-07
Q20168	WBGene00009542	copb-2	COPB2_CAEEL	Probable coatomer subunit beta'	2.94843	5.05991e-11	1.15407	0.00118877
Q09236	WBGene00015734	copd-1	COPD_CAEEL	Probable coatomer subunit delta	3.38653	4.36061e-06	2.52554	4.74067e-05	WBGene00015734
P41996	WBGene00015102	cpg-2	CPG2_CAEEL	Chondroitin proteoglycan-2	0.704439	0.000681268	3.09585	0.00850811
O01542	WBGene00000779	cpn-3	O01542_CAEEL	CalPoNin	2.65655	0.00548763	2.58247	0.00861538	WBGene00000779
Q9U2F2	WBGene00012907	cpt-1	Q9U2F2_CAEEL	Carnitine Palmitoyl Transferase	3.20608	1.87802e-06	1.82622	0.00536049
Q9N425	WBGene00000815	csn-3	CSN3_CAEEL	COP9 signalosome complex subunit 3	2.78496	0.00173864	5.25309	0.0032421	WBGene00000815
H2KZD5;Q27GU1	WBGene00017641	csr-1	H2KZD5_CAEEL;Q27GU1_CAEEL	Chromosome-Segregation and RNAi deficient	2.62139	1.62159e-07	2.57426	0.00035437	WBGene00017641
G5EGS6;P24894	WBGene00010965	ctc-2	G5EGS6_CAEEL;COX2_CAEEL	Cytochrome c oxidase subunit II;Cytochrome c oxidase subunit 2	1.84023	0.000464242	1.19987	0.00929016
G5EC98	WBGene00012316	ctps-1	G5EC98_CAEEL	CTP synthase	1.33188	0.00691488	0.715374	0.00186985
P34575	WBGene00000833	cts-1	CISY_CAEEL	Probable citrate synthase, mitochondrial	2.5462	0.000713597	2.9961	0.00536049	WBGene00000833
Q18853	WBGene00000869	cyc-1	Q18853_CAEEL	CYtochrome C	2.35526	9.8697e-08	4.7871	1.37792e-06
P34325	WBGene00015591	cyk-7	CYK7_CAEEL	Cytokinesis defective protein 7	2.17391	0.00755043	1.907	0.00445966
Q27476	WBGene00007964	cyp-25a2	Q27476_CAEEL	CYtochrome P450 family	1.22744	0.00266273	2.47997	0.000943884
Q93315	WBGene00007848	cytb-5.1	Q93315_CAEEL	YTochrome B	3.58085	0.00142631	3.00204	0.0091786
Q19642	WBGene00017643	czw-1	Q19642_CAEEL	Caenorhabditis Zeste White 10 (Drosophila) homolog	2.53424	4.05808e-09	1.14168	3.46943e-05
Q18943	WBGene00008377	D1054.10	Q18943_CAEEL	Uncharacterized protein	1.188	0.00219884	1.67431	0.00180515	WBGene00008377
Q18947	WBGene00008378	D1054.11	Q18947_CAEEL	Uncharacterized protein	2.5711	1.95668e-09	3.36655	0.00406166	WBGene00008378
Q18688	WBGene00000915	daf-21	HSP90_CAEEL	Heat shock protein 90	3.41495	5.26257e-64	2.86613	3.43304e-28	WBGene00000915
G5EDP2	WBGene00013284	daf-22	NLTP2_CAEEL	Non-specific lipid-transfer protein-like 2	2.7397	1.18921e-05	3.35753	0.000948285
Q23571	WBGene00014054	dbt-1	ODB2_CAEEL	Lipoamide acyltransferase component of branched-chain alpha-keto acid dehydrogenase complex, mitochondrial	3.02877	3.19673e-06	3.16615	0.000226241	WBGene00014054
Q9XUW5	WBGene00010260	ddx-17	Q9XUW5_CAEEL	DEAD boX helicase homolog	2.84733	4.22685e-07	2.49787	0.00421665
P19826;Q8MPS2	WBGene00000942	deb-1	VINC_CAEEL;Q8MPS2_CAEEL	Vinculin;DEnse Body	3.16383	3.21098e-12	1.96119	0.000506243	WBGene00000942
Q19020	WBGene00000962	dhc-1	DYHC_CAEEL	Dynein heavy chain, cytoplasmic	2.62816	1.40661e-36	2.77549	1.02742e-15
Q21481	WBGene00000991	dhs-28	Q21481_CAEEL	DeHydrogenases, Short chain	4.02755	1.00105e-09	3.32686	1.30855e-06	WBGene00000991
A5JYX4	WBGene00000967	dhs-3	A5JYX4_CAEEL	DeHydrogenases, Short chain	3.56157	1.18103e-06	3.35611	0.000295413
Q09979	WBGene00000970	dhs-6	Q09979_CAEEL	DeHydrogenases, Short chain	4.51451	7.70773e-05	3.75837	0.00281779	WBGene00000970
Q9N538	WBGene00000973	dhs-9	Q9N538_CAEEL	DeHydrogenases, Short chain	3.7967	0.000747329	4.05907	0.00187404
Q18066	WBGene00001000	dim-1	DIM_CAEEL	Disorganized muscle protein 1	3.2798	5.71185e-12	3.39352	1.00892e-06	WBGene00001000
Q19749	WBGene00009082	dlat-1	ODP2_CAEEL	Dihydrolipoyllysine-residue acetyltransferase component of pyruvate dehydrogenase complex, mitochondrial	3.11633	4.00379e-07	2.67076	0.000150143	WBGene00009082
O45148	WBGene00020950	dlst-1	O45148_CAEEL	DihydroLipoamide S-SuccinylTransferase	3.41516	0.000920676	3.13022	0.00481529	WBGene00020950
Q9U1V9	WBGene00001047	dnj-29	Q9U1V9_CAEEL	DNaJ domain (Prokaryotic heat shock protein)	3.10496	8.11951e-10	3.80454	2.23905e-05
G5EC91	WBGene00001073	dpy-11	G5EC91_CAEEL	DumPY: shorter than wild-type	1.66358	1.26097e-05	2.41152	0.00150834
G5EDY8;Q8WQC9	WBGene00001093	drp-1	G5EDY8_CAEEL;Q8WQC9_CAEEL	Dynamin-Related Protein	3.32024	4.85515e-05	3.29263	7.83682e-05	WBGene00001093
Q03577	WBGene00001094	drs-1	SYDC_CAEEL	Aspartate--tRNA ligase, cytoplasmic	2.82455	6.33551e-10	2.1207	0.000147724	WBGene00001094
P39055;Q9U9I9	WBGene00001130	dyn-1	DYN1_CAEEL;Q9U9I9_CAEEL	Dynamin	2.41265	3.85323e-07	1.27386	2.94127e-05
Q23315	WBGene00001337	ears-1	Q23315_CAEEL	Glutamyl(E) Amino-acyl tRNA Synthetase	3.28527	2.1064e-13	2.61813	7.89055e-09	WBGene00001337
Q18965	WBGene00001134	eat-3	Q18965_CAEEL	Uncharacterized protein	3.42123	3.30747e-05	3.35966	0.000771612
P90735	WBGene00001137	eat-6	P90735_CAEEL	Sodium/potassium-transporting ATPase subunit alpha	2.71138	1.33073e-45	3.03755	1.9244e-19	WBGene00001137
Q9BIC3;Q9GYT0	WBGene00020347	ech-1.2	Q9BIC3_CAEEL;Q9GYT0_CAEEL	Enoyl-CoA Hydratase	3.53004	5.89964e-27	2.4356	2.15699e-13	WBGene00020347
P54412	WBGene00008920	eef-1G	EF1G_CAEEL	Probable elongation factor 1-gamma	1.95528	9.17564e-09	1.568	0.00297416	WBGene00008920
P29691	WBGene00001167	eef-2	EF2_CAEEL	Elongation factor 2	2.1652	5.62145e-25	1.02818	6.31928e-13	WBGene00001167
Q9GUP2;U4PBJ5;U4PBK1;U4PBX5;U4PBY0;U4PES6;U4PMD1;U4PRN6	WBGene00022069	eel-1	Q9GUP2_CAEEL;U4PBJ5_CAEEL;U4PBK1_CAEEL;U4PBX5_CAEEL;U4PBY0_CAEEL;U4PES6_CAEEL;U4PMD1_CAEEL;U4PRN6_CAEEL	Enhancer of EfL-1 mutant phenotype	2.79602	2.22092e-11	3.68859	1.14192e-07
P53013	WBGene00001168	eft-3	EF1A_CAEEL	Elongation factor 1-alpha	3.63997	8.2782e-29	3.14204	9.51004e-24	WBGene00001168
Q23463	WBGene00001166	eftu-2	Q23463_CAEEL	Elongation Factor TU family	3.0053	1.95998e-09	1.45583	1.46837e-05
O76360;U4PEQ9	WBGene00001173	egl-4	EGL4_CAEEL;U4PEQ9_CAEEL	cGMP-dependent protein kinase egl-4;cGMP-dependent protein kinase	2.81271	5.59036e-08	2.30603	2.98389e-05
P34339	WBGene00001209	egl-45	EIF3A_CAEEL	Eukaryotic translation initiation factor 3 subunit A	3.18704	6.8799e-21	2.50066	2.57499e-08	WBGene00001209
Q9XWI6	WBGene00001225	eif-3.B	EIF3B_CAEEL	Eukaryotic translation initiation factor 3 subunit B	3.304	8.42964e-08	3.08106	0.000253665	WBGene00001225
O02328	WBGene00001226	eif-3.C	EIF3C_CAEEL	Eukaryotic translation initiation factor 3 subunit C	2.89477	7.06983e-09	1.87376	1.88847e-05	WBGene00001226
Q19706	WBGene00001230	eif-3.G	EIF3G_CAEEL	Eukaryotic translation initiation factor 3 subunit G	2.02927	7.83673e-05	2.5496	0.00892774	WBGene00001230
Q965S8	WBGene00001232	eif-3.I	EIF3I_CAEEL	Eukaryotic translation initiation factor 3 subunit I	2.60834	0.000641893	2.73728	0.00297416
Q95QW0	WBGene00015920	eif-3.L	EIF3L_CAEEL	Eukaryotic translation initiation factor 3 subunit L	2.74161	1.21203e-06	2.8997	0.00022185
Q9U1Q7	WBGene00001258	emb-4	Q9U1Q7_CAEEL	Uncharacterized protein	3.13439	1.10544e-05	2.71512	0.00145298
Q09590	WBGene00001262	emb-8	Q09590_CAEEL	NADPH--cytochrome P450 reductase	2.68352	3.10117e-11	2.09383	0.00012807
P17139	WBGene00001263	emb-9	CO4A1_CAEEL	Collagen alpha-1(IV) chain	1.51618	1.12464e-09	1.44654	0.000120662
O76630	WBGene00021973	emc-2	O76630_CAEEL	EMC Endoplasmic Membrane protein Complex (Yeast EMC) homolog	1.68414	0.00273937	2.75817	0.00469989
Q22235	WBGene00011480	enpl-1	ENPL1_CAEEL	Endoplasmin homolog	2.94145	1.50802e-16	2.79909	2.21588e-07	WBGene00011480
G5EDJ3	WBGene00001320	ent-1	G5EDJ3_CAEEL	Equilibrative Nucleoside Transporter	2.61393	5.28725e-06	2.34338	0.00229327
Q93871	WBGene00010701	ent-2	Q93871_CAEEL	Equilibrative Nucleoside Transporter	1.97091	0.00271188	1.38644	0.00442781
A0A061AD21;A0A061AJI9;C1P640;C1P641;G5EEV6;Q21313	WBGene00001328	epi-1	A0A061AD21_CAEEL;A0A061AJI9_CAEEL;C1P640_CAEEL;C1P641_CAEEL;G5EEV6_CAEEL;EPI1_CAEEL	Uncharacterized protein;Uncharacterized protein;Uncharacterized protein;Uncharacterized protein;Laminin alpha;Laminin-like protein epi-1	2.34118	8.43137e-18	2.92342	1.11251e-08	WBGene00001328
A0A061ACM2;A0A061ACP8;A0A061ADW6;G5ED33;G5EFE0;O18250;Q7YTG1	WBGene00001330	eps-8	A0A061ACM2_CAEEL;A0A061ACP8_CAEEL;A0A061ADW6_CAEEL;G5ED33_CAEEL;G5EFE0_CAEEL;O18250_CAEEL;Q7YTG1_CAEEL	EPS (Human endocytosis) related	2.97312	0.000197532	2.51684	0.000829949	WBGene00001330
O16520	WBGene00020269	erfa-1	ERF1_CAEEL	Eukaryotic peptide chain release factor subunit 1	2.75017	1.84008e-06	3.34338	0.00031429	WBGene00020269
G5EBK3	WBGene00001333	erm-1	G5EBK3_CAEEL	ERM-1B	2.00791	0.00155194	2.7881	0.000609766	WBGene00001333
O62431	WBGene00001336	ers-1	SYQ_CAEEL	Probable glutamine--tRNA ligase	2.61472	3.40235e-11	2.7365	4.63817e-05	WBGene00001336
G5ECU3;P40614	WBGene00008505	F01G4.6	G5ECU3_CAEEL;MPCP_CAEEL	Uncharacterized protein;Phosphate carrier protein, mitochondrial	3.73307	6.91806e-25	2.21098	3.58214e-15	WBGene00008505
Q19264	WBGene00017283	F09E5.3	DEOC_CAEEL	Putative deoxyribose-phosphate aldolase	3.03044	1.74906e-05	3.86107	0.000128857
B6VQ59;Q19346;Q7JMA4;S6EZK7	WBGene00008694	F11C1.5	B6VQ59_CAEEL;Q19346_CAEEL;Q7JMA4_CAEEL;S6EZK7_CAEEL	Uncharacterized protein	2.13826	0.00027773	3.0724	0.003409
Q19393	WBGene00008740	F13D12.5	Q19393_CAEEL	Uncharacterized protein	2.10931	0.00539583	3.03655	0.009469
Q19459	WBGene00008800	F14E5.2	GSLG1_CAEEL	Golgi apparatus protein 1 homolog	2.47695	6.65168e-07	3.32357	0.00213776
Q93535	WBGene00008975	F20D1.3	Q93535_CAEEL	Uncharacterized protein	3.91158	1.02331e-06	2.89282	0.0014128	WBGene00008975
P90850	WBGene00009158	F26E4.3	YCF2E_CAEEL	Uncharacterized peptidase C1-like protein F26E4.3	3.27829	1.76944e-05	2.12223	0.00171768	WBGene00009158
O62198	WBGene00009307	F32A11.1	O62198_CAEEL	Uncharacterized protein	4.20038	3.21915e-07	2.19415	0.00328451
P90860	WBGene00009454	F36A2.7	P90860_CAEEL	Uncharacterized protein	3.8361	1.63337e-06	2.43652	0.000250509
O44509	WBGene00018361	F42G8.10	O44509_CAEEL	Uncharacterized protein	3.19862	0.00657869	3.12622	0.00217088
Q20392	WBGene00009679	F44D12.2	Q20392_CAEEL	Uncharacterized protein	3.64061	0.00211644	3.06878	0.00695882
G5ECU5	WBGene00009691	F44E5.4	G5ECU5_CAEEL	Uncharacterized protein	4.08496	1.62837e-08	3.59685	0.00048612
G5EFD7	WBGene00009784	F46C5.9	G5EFD7_CAEEL	Uncharacterized protein	3.44522	9.44399e-05	2.05531	0.00892774
Q10454	WBGene00018519	F46H5.3	KARG1_CAEEL	Probable arginine kinase F46H5.3	3.05684	8.92527e-07	3.31047	0.00034887
H2L048;Q8MQ42	WBGene00018522	F46H5.7	H2L048_CAEEL;Q8MQ42_CAEEL	Uncharacterized protein	2.72764	0.00148555	2.55852	0.00929016
P91997	WBGene00009980	F53F1.2	P91997_CAEEL	Uncharacterized protein	3.27679	3.05332e-05	5.3608	1.40121e-05	WBGene00009980
O01578	WBGene00018765	F53F10.3	MPC2_CAEEL	Probable mitochondrial pyruvate carrier 2	3.55654	0.000233396	3.25717	0.00144398
Q20719	WBGene00009992	F53F4.10	NDUV2_CAEEL	Probable NADH dehydrogenase [ubiquinone] flavoprotein 2, mitochondrial	3.19972	8.29982e-05	4.19379	0.000589516
O17893	WBGene00010085	F55B11.3	O17893_CAEEL	Uncharacterized protein	2.73269	0.000197532	3.28091	0.000179814	WBGene00010085
P91340;Q86NC8	WBGene00018890	F55F8.2	P91340_CAEEL;Q86NC8_CAEEL	Uncharacterized protein	2.91844	2.84828e-06	2.04904	0.000426772
O62265	WBGene00010197	F57C2.5	O62265_CAEEL	Uncharacterized protein	3.89941	5.38895e-05	2.75036	0.000909407
Q09544	WBGene00019061	F58F12.1	ATPD_CAEEL	ATP synthase subunit delta, mitochondrial	3.67733	0.000863361	2.26147	0.00296366	WBGene00019061
Q93831	WBGene00010326	F59C6.5	Q93831_CAEEL	Uncharacterized protein	1.85359	2.48975e-07	3.05546	7.83682e-05
Q8I4C5;Q9U217	WBGene00013232	faah-4	Q8I4C5_CAEEL;Q9U217_CAEEL	Fatty Acid Amide Hydrolase homolog	2.96453	0.000153569	2.86431	0.000599846
Q9TZL9	WBGene00022200	fard-1	Q9TZL9_CAEEL	Fatty acyl-CoA reductase	2.57952	9.12389e-06	3.02559	0.00068216
P91871	WBGene00009342	fasn-1	P91871_CAEEL	Fatty Acid SyNthase	3.07706	3.10932e-19	3.21573	7.89055e-09
G5EGA5	WBGene00001394	fat-2	FAT2_CAEEL	Delta(12) fatty acid desaturase fat-2	3.01516	5.18681e-11	3.00399	7.86012e-05
O44827	WBGene00019207	fgt-1	FGT1_CAEEL	Facilitated glucose transporter protein 1	3.52923	7.49595e-05	4.08105	0.00183806
Q22053	WBGene00001423	fib-1	FBRL_CAEEL	rRNA 2'-O-methyltransferase fibrillarin	3.0677	1.85763e-18	2.24369	2.29872e-08	WBGene00001423
D0IMZ5;U4PBJ9;U4PM01;U4PR92	WBGene00022048	fln-1	D0IMZ5_CAEEL;U4PBJ9_CAEEL;U4PM01_CAEEL;U4PR92_CAEEL	FiLamiN (Actin binding protein) homolog	2.9309	8.50387e-33	2.2508	1.44707e-14
A0A0K3ASN4;A0A0K3AT74;A0A0K3AT80;A0A0K3AVH8;A0A0K3AW96;A0A0K3AWA2;A0A0K3AYH6;D0VWL6;D0VWL7;D0VWL8	WBGene00016006	fln-2	A0A0K3ASN4_CAEEL;A0A0K3AT74_CAEEL;A0A0K3AT80_CAEEL;A0A0K3AVH8_CAEEL;A0A0K3AW96_CAEEL;A0A0K3AWA2_CAEEL;A0A0K3AYH6_CAEEL;D0VWL6_CAEEL;D0VWL7_CAEEL;D0VWL8_CAEEL	FiLamiN (Actin binding protein) homolog	3.23831	3.01225e-07	3.9356	0.00088661
Q18026	WBGene00015802	flu-2	KYNU_CAEEL	Kynureninase	2.99389	1.56181e-13	3.32499	3.52955e-11	WBGene00015802
Q20655	WBGene00001502	ftt-2	14332_CAEEL	14-3-3-like protein 2	2.86601	3.07239e-06	2.27229	0.000207453	WBGene00001502
Q93873	WBGene00001520	gas-1	NDUS2_CAEEL	Probable NADH dehydrogenase [ubiquinone] iron-sulfur protein 2, mitochondrial	2.42731	6.00959e-08	2.73331	0.000908458
G5EGS5	WBGene00007703	gbf-1	G5EGS5_CAEEL	Uncharacterized protein	2.9756	3.3213e-06	3.36703	0.00100221
B3CJ34	WBGene00021697	gcn-1	B3CJ34_CAEEL	GCN (Yeast General Control Nondrepressible) homolog	2.62305	7.46493e-32	2.99135	1.35483e-24	WBGene00021697
Q23621	WBGene00014095	gdh-1	Q23621_CAEEL	Glutamate dehydrogenase	2.47221	8.56547e-08	2.5209	0.000274694	WBGene00014095
G5EBR1;Q2V4S2	WBGene00001558	gdi-1	G5EBR1_CAEEL;Q2V4S2_CAEEL	GDI (RabGDP Dissociation Inhibitor) family	2.61184	0.00834127	4.04818	0.000404401
Q19130;Q95QM8	WBGene00008546	gfat-1	Q19130_CAEEL;Q95QM8_CAEEL	Glutamine-Fructose 6-phosphate AminoTransferase homolog	3.68089	0.00401384	5.80127	0.000600619	WBGene00008546
Q19699	WBGene00009035	gfat-2	Q19699_CAEEL	Glutamine-Fructose 6-phosphate AminoTransferase homolog	2.67833	3.23925e-08	3.13218	7.83682e-05	WBGene00009035
Q94246;Q94247	WBGene00001581	gfi-1	Q94246_CAEEL;Q94247_CAEEL	GEI-4 (Four) Interacting protein;Uncharacterized protein	1.6303	4.87592e-12	2.36119	9.09294e-07
P34689	WBGene00001598	glh-1	GLH1_CAEEL	ATP-dependent RNA helicase glh-1	2.87526	2.46203e-16	2.69433	1.51857e-09	WBGene00001598
O76743	WBGene00001601	glh-4	GLH4_CAEEL	ATP-dependent RNA helicase glh-4	2.53817	0.00231795	3.72577	0.000297504	WBGene00001601
Q10901	WBGene00001620	glt-1	EAA1_CAEEL	Excitatory amino acid transporter	3.3245	5.43192e-05	4.53091	0.00020204
P46576	WBGene00001662	gop-3	SAM50_CAEEL	SAM50-like protein gop-3	3.11278	0.000266211	2.64866	0.00612213
P17343;Q61ZF6	WBGene00001679	gpb-1	GBB1_CAEEL;GBB1_CAEBR	Guanine nucleotide-binding protein subunit beta-1	3.24541	1.84008e-06	2.22466	0.000893896
P04970;P17331	WBGene00001683	gpd-1	G3P1_CAEEL;G3P4_CAEEL	Glyceraldehyde-3-phosphate dehydrogenase 1;Glyceraldehyde-3-phosphate dehydrogenase 4	3.01118	0.000152505	1.9871	0.00472407	WBGene00001683
P17329	WBGene00001684	gpd-2	G3P2_CAEEL	Glyceraldehyde-3-phosphate dehydrogenase 2	3.48021	8.12205e-09	3.92761	7.09743e-05	WBGene00001684
Q9TYW7	WBGene00001692	grd-3	Q9TYW7_CAEEL	GRounDhog (Hedgehog-like family)	2.93779	0.00011247	1.81628	0.0055478
Q21351	WBGene00010677	gtbp-1	Q21351_CAEEL	Ras-Gtpase-activating protein SH3 (Three) domain-Binding Protein	2.8833	1.44274e-08	1.72944	0.00349724	WBGene00010677
Q9XXK1	WBGene00010419	H28O16.1	ATPA_CAEEL	ATP synthase subunit alpha, mitochondrial	3.45249	3.20489e-31	2.608	7.88387e-26	WBGene00010419
Q9TYY8;V6CJY2	WBGene00019259	H34C03.2	Q9TYY8_CAEEL;V6CJY2_CAEEL	Ubiquitin carboxyl-terminal hydrolase	2.71298	4.72738e-06	2.92889	0.00808015
V6CIS4;V6CIS8;V6CJX7;V6CL74;V6CL75;V6CLA2;V6CLA7;V6CLC0	WBGene00016405	hecd-1	V6CIS4_CAEEL;V6CIS8_CAEEL;V6CJX7_CAEEL;V6CL74_CAEEL;V6CL75_CAEEL;V6CLA2_CAEEL;V6CLA7_CAEEL;V6CLC0_CAEEL	HECtD1 ubiquitin ligase homolog	3.36204	0.00017305	2.6966	0.00821976
Q18212	WBGene00001840	hel-1	DX39B_CAEEL	Spliceosome RNA helicase DDX39B homolog	3.02456	9.52936e-06	2.69328	0.00274069	WBGene00001840
P62784	WBGene00001875	his-1	H4_CAEEL	Histone H4	2.96087	2.25472e-08	2.84567	2.9744e-06	WBGene00001875
P04255;Q27484;Q27876;Q27894	WBGene00001885	his-11	H2B1_CAEEL;H2B3_CAEEL;H2B4_CAEEL;H2B2_CAEEL	Histone H2B 1;Probable histone H2B 3;Probable histone H2B 4;Histone H2B 2	2.50931	1.70859e-06	2.29242	1.59327e-06	WBGene00001885
O16521	WBGene00020268	hpo-19	O16521_CAEEL	NADH-cytochrome b5 reductase	3.80008	3.95209e-08	3.15126	2.86588e-06
Q8WTL6	WBGene00021754	hpo-29	Q8WTL6_CAEEL	Uncharacterized protein	2.78017	7.55484e-10	4.47414	3.96636e-05
O17040	WBGene00020517	hpo-8	HACD_CAEEL	Very-long-chain (3R)-3-hydroxyacyl-CoA dehydratase hpo-8	2.62014	6.38356e-05	2.50129	0.00901618
Q9NLD1	WBGene00002000	hrp-2	Q9NLD1_CAEEL	HnRNP A1 homolog	2.36188	3.03288e-06	2.94212	0.000334817	WBGene00002000
P09446	WBGene00002005	hsp-1	HSP7A_CAEEL	Heat shock 70 kDa protein A	3.56371	2.44682e-36	2.85258	3.81053e-16	WBGene00002005
Q05036	WBGene00016250	hsp-110	HS110_CAEEL	Heat shock protein 110	3.81875	1.4874e-07	3.82923	0.000145308	WBGene00016250
P34696	WBGene00002015	hsp-16.1	HSP11_CAEEL	Heat shock protein Hsp-16.1/Hsp-16.11	6.45972	0.000163299	6.69534	1.50183e-05
P06581	WBGene00002018	hsp-16.41	HSP16_CAEEL	Heat shock protein Hsp-16.41	3.94618	7.16795e-05	6.39799	0.000402675
P27420	WBGene00002007	hsp-3	HSP7C_CAEEL	Heat shock 70 kDa protein C	3.5739	3.76302e-10	4.42589	6.59133e-06	WBGene00002007
P20163	WBGene00002008	hsp-4	HSP7D_CAEEL	Heat shock 70 kDa protein D	3.42106	1.64567e-07	3.78587	9.9563e-05	WBGene00002008
H2KYS1	WBGene00002024	hsp-43	H2KYS1_CAEEL	Heat Shock Protein	4.08828	0.000105624	4.76831	0.00319397	WBGene00002024
P11141	WBGene00002010	hsp-6	HSP7F_CAEEL	Heat shock 70 kDa protein F, mitochondrial	3.19842	5.80272e-07	3.00114	0.000274694	WBGene00002010
P50140	WBGene00002025	hsp-60	CH60_CAEEL	Chaperonin homolog Hsp-60, mitochondrial	3.32159	2.49163e-06	3.89352	0.0091786	WBGene00002025
Q2L6Y6	WBGene00020110	hsp-75	Q2L6Y6_CAEEL	Heat Shock Protein	3.77169	6.4482e-06	2.95922	0.000394322
Q9XU15	WBGene00010416	hxk-2	Q9XU15_CAEEL	Phosphotransferase	2.66566	2.90783e-05	3.66508	0.000937518
Q10663	WBGene00001564	icl-1	GCP_CAEEL	Bifunctional glyoxylate cycle protein	2.67903	1.63094e-22	1.96518	9.55248e-07
Q93714	WBGene00009664	idha-1	IDH3A_CAEEL	Probable isocitrate dehydrogenase [NAD] subunit alpha, mitochondrial	2.51388	2.71428e-07	2.93154	2.27191e-06	WBGene00009664
Q93353	WBGene00007993	idhb-1	IDH3B_CAEEL	Probable isocitrate dehydrogenase [NAD] subunit beta, mitochondrial	2.44111	0.000839771	3.27348	0.000917247	WBGene00007993
Q20049	WBGene00009440	idhg-1	Q20049_CAEEL	Isocitrate dehydrogenase [NAD] subunit, mitochondrial	3.39592	1.24187e-05	3.86808	0.00214698
P90901	WBGene00002050	ifa-1	IFA1_CAEEL	Intermediate filament protein ifa-1	3.20002	0.000135185	2.75543	0.00445478	WBGene00002050
O02365	WBGene00003485	ifa-2	IFA2_CAEEL	Intermediate filament protein ifa-2	2.63565	3.00803e-06	2.08263	0.000682924	WBGene00003485
P90900	WBGene00002052	ifa-4	IFA4_CAEEL	Intermediate filament protein ifa-4	2.52048	9.44901e-07	1.76091	0.000643858	WBGene00002052
Q19289	WBGene00002053	ifb-1	IFB1_CAEEL	Intermediate filament protein ifb-1	3.1911	4.83027e-11	2.82889	1.10398e-06	WBGene00002053
M1Z854;Q19286	WBGene00002054	ifb-2	M1Z854_CAEEL;IFB2_CAEEL	Intermediate Filament, B;Intermediate filament protein ifb-2	3.26215	1.69697e-20	1.54805	8.56256e-10	WBGene00002054
O45168	WBGene00002055	ifc-1	IFC1_CAEEL	Intermediate filament protein ifc-1	2.76853	7.92768e-06	1.99545	0.000444523
G8JY94;Q21067	WBGene00002056	ifc-2	G8JY94_CAEEL;IFC2_CAEEL	Intermediate Filament, C;Intermediate filament protein ifc-2	2.59887	2.71147e-19	2.02706	6.06021e-09	WBGene00002056
G1K0V8;P34563	WBGene00002064	iff-1	G1K0V8_CAEEL;IF5A1_CAEEL	Eukaryotic translation initiation factor 5A;Eukaryotic translation initiation factor 5A-1	3.77727	0.000583818	4.21694	0.00942588	WBGene00002064
G5EGT7	WBGene00021857	iffb-1	G5EGT7_CAEEL	Eukaryotic translation initiation factor eIF5B	2.44304	0.0028185	1.64731	0.0056749
B5BM23;Q21531;Q7JMF0	WBGene00002066	ifg-1	B5BM23_CAEEL;Q21531_CAEEL;Q7JMF0_CAEEL	Initiation Factor 4G (EIF4G) family	3.00315	1.33822e-08	3.49218	0.00129645	WBGene00002066
G5EDE8	WBGene00002070	ile-1	G5EDE8_CAEEL	ERGIC-53-like protein	3.14305	1.31374e-06	2.40413	0.00547504
Q22170	WBGene00002071	ile-2	Q22170_CAEEL	Intracellular LEctin	3.76688	1.81951e-05	2.21669	0.00114029
P91276	WBGene00002073	ima-2	IMA2_CAEEL	Importin subunit alpha-2	3.0696	2.03241e-05	3.05004	0.000385565	WBGene00002073
Q19969	WBGene00002074	ima-3	IMA3_CAEEL	Importin subunit alpha-3	2.44011	0.00023323	2.69575	0.000284452
Q9BIB8	WBGene00002075	imb-1	Q9BIB8_CAEEL	IMportin Beta family	1.78716	0.000223061	3.70831	0.00536049
Q9N5V3	WBGene00002077	imb-3	Q9N5V3_CAEEL	IMportin Beta family	2.14647	1.2686e-13	2.52741	3.06598e-10
Q22505	WBGene00020511	immt-1	IMMT1_CAEEL	MICOS complex subunit MIC60-1	3.18061	5.21673e-09	1.46743	1.66795e-07	WBGene00020511
Q9XXN2	WBGene00012315	immt-2	IMMT2_CAEEL	MICOS complex subunit MIC60-2	2.61854	1.90426e-05	2.34232	0.000270541
P49049	WBGene00011481	imp-2	IMP2_CAEEL	Intramembrane protease 2	2.46861	3.6833e-07	2.29237	0.00196641
P27639	WBGene00002083	inf-1	IF4A_CAEEL	Eukaryotic initiation factor 4A	3.92874	4.05182e-15	2.96557	8.66996e-09	WBGene00002083
Q21926	WBGene00002152	irs-1	SYIC_CAEEL	Isoleucine--tRNA ligase, cytoplasmic	2.82313	4.05808e-09	3.03627	3.53525e-05	WBGene00002152
O44512	WBGene00002162	isp-1	O44512_CAEEL	Cytochrome b-c1 complex subunit Rieske, mitochondrial	3.43124	9.4248e-09	3.69528	3.40142e-07	WBGene00002162
Q21153	WBGene00019326	K02F3.2	CMC1_CAEEL	Probable calcium-binding mitochondrial carrier K02F3.2	3.10886	9.94166e-08	3.64123	3.03357e-07
Q21230	WBGene00010560	K04G2.1	IF2B_CAEEL	Eukaryotic translation initiation factor 2 subunit 2	2.59309	5.20011e-05	3.21938	0.00236379
Q21276	WBGene00010627	K07C5.4	YZVL_CAEEL	Uncharacterized NOP5 family protein K07C5.4	2.84914	2.16098e-12	2.58963	1.83273e-09	WBGene00010627
O45181	WBGene00019510	K07H8.10	O45181_CAEEL	Uncharacterized protein	2.0512	2.71007e-05	1.46943	0.00218991	WBGene00019510
Q9XUS4	WBGene00010665	K08E3.5	Q9XUS4_CAEEL	Uncharacterized protein	2.23477	1.74091e-07	1.68435	0.000535231	WBGene00010665
P34519	WBGene00010780	K11H3.3	TXTP_CAEEL	Putative tricarboxylate transport protein, mitochondrial	3.44877	1.82718e-06	1.96133	2.37652e-05
Q23670	WBGene00010785	K12D12.1	TOP2_CAEEL	Probable DNA topoisomerase 2	2.72288	2.64368e-13	2.98175	2.38085e-06	WBGene00010785
P34526	WBGene00019680	K12H4.5	YM65_CAEEL	Uncharacterized protein K12H4.5	4.43679	1.01844e-06	2.35223	0.00214592
N1NV09;N1NVB5;S6F510;S6FCX2;S6FWN4	WBGene00006504	kcc-1	N1NV09_CAEEL;N1NVB5_CAEEL;S6F510_CAEEL;S6FCX2_CAEEL;S6FWN4_CAEEL	K+/Cl-Cotransporter	3.02338	5.5181e-07	1.90628	0.00573205
A0A061AD39;A0A061AD72;A0A061AEC1;A0A061AJK4;A0A061AL87;Q067Y1;Q20109;Q27GQ4	WBGene00006490	kdin-1	A0A061AD39_CAEEL;A0A061AD72_CAEEL;A0A061AEC1_CAEEL;A0A061AJK4_CAEEL;A0A061AL87_CAEEL;Q067Y1_CAEEL;Q20109_CAEEL;Q27GQ4_CAEEL	KiDINs220 (Vertebrate scaffold protein) homolog	2.82763	7.13833e-06	1.00181	0.00892774
Q5PY59;Q8MXD8;V6CJB8;V6CKH1;V6CLP5;V6CLT3;V6CLU0;V6CLU5	WBGene00004130	ketn-1	Q5PY59_CAEEL;Q8MXD8_CAEEL;V6CJB8_CAEEL;V6CKH1_CAEEL;V6CLP5_CAEEL;V6CLT3_CAEEL;V6CLU0_CAEEL;V6CLU5_CAEEL	KETtiN (Drosophila actin-binding) homolog	2.16621	1.44672e-47	2.10203	6.34316e-16	WBGene00004130
P42168	WBGene00002202	kin-19	KC1A_CAEEL	Casein kinase I isoform alpha	4.13111	5.20888e-08	3.89089	3.26431e-06	WBGene00002202
P18334	WBGene00002191	kin-3	CSK2A_CAEEL	Casein kinase II subunit alpha	3.12387	1.26268e-05	3.67012	2.6951e-05	WBGene00002191
Q22099;Q95ZQ3	WBGene00002238	krs-1	SYK_CAEEL;Q95ZQ3_CAEEL	Lysine--tRNA ligase	3.41821	7.8536e-10	3.02201	4.19653e-05	WBGene00002238
D0PV95	WBGene00002244	laf-1	DDX3_CAEEL	ATP-dependent RNA helicase laf-1	2.99036	1.16517e-08	3.30636	3.80798e-07
O44565	WBGene00002247	lam-1	O44565_CAEEL	LAMinin related. See also lmb	1.18125	9.21628e-06	1.89075	0.000533426	WBGene00002247
Q18823	WBGene00016913	lam-2	LAM2_CAEEL	Laminin-like protein lam-2	3.252	1.02235e-15	3.4186	4.79055e-07	WBGene00016913
Q9GZE9	WBGene00017719	ldp-1	Q9GZE9_CAEEL	Lipid DroPlet localized protein	2.04216	3.81604e-13	1.18516	1.40121e-05
O45904;P36573	WBGene00002264	lec-1	O45904_CAEEL;LEC1_CAEEL	Galectin;32 kDa beta-galactoside-binding lectin	3.98766	6.02305e-29	2.89479	1.23571e-14	WBGene00002264
Q20684	WBGene00002265	lec-2a	Q20684_CAEEL	GaLECtin	3.71531	1.6223e-15	3.07749	6.31928e-13	WBGene00002265
I2HAG1;Q09581;Q95ZI4	WBGene00002266	lec-3	I2HAG1_CAEEL;LEC3_CAEEL;Q95ZI4_CAEEL	Galectin;32 kDa beta-galactoside-binding lectin lec-3;Galectin	3.89141	1.2486e-06	2.8486	0.000868049	WBGene00002266
Q18625	WBGene00002267	lec-4	Q18625_CAEEL	Galectin	2.10016	4.69128e-09	2.81201	3.72935e-06	WBGene00002267
G5EFI4	WBGene00002268	lec-5	G5EFI4_CAEEL	Galectin	2.38143	1.8936e-09	2.55485	1.26478e-07	WBGene00002268
Q9N384	WBGene00002269	lec-6	Q9N384_CAEEL	Galectin	2.29223	1.16368e-06	4.15723	0.00199454
G5EC10	WBGene00002272	lec-9	G5EC10_CAEEL	Galectin	4.22468	1.37756e-05	4.01359	1.89065e-05
P17140	WBGene00002280	let-2	CO4A2_CAEEL	Collagen alpha-2(IV) chain	2.06031	5.03536e-05	2.33765	0.000712783	WBGene00002280
G5EBZ4	WBGene00002637	let-418	LE418_CAEEL	Protein let-418	3.08372	1.93375e-07	2.37848	0.00154183
A0A1D3PCL8;A0A1D3PCM5;Q20937;S5ZDJ9	WBGene00002845	let-711	A0A1D3PCL8_CAEEL;A0A1D3PCM5_CAEEL;Q20937_CAEEL;S5ZDJ9_CAEEL	Uncharacterized protein;Uncharacterized protein;NTL-1a;NTL-1b	2.76335	1.52904e-12	2.41978	4.37243e-07
Q18038	WBGene00002850	let-716	Q18038_CAEEL	Uncharacterized protein	2.47569	8.4985e-08	2.36223	0.00141306
Q11190	WBGene00002855	let-721	ETFD_CAEEL	Electron transfer flavoprotein-ubiquinone oxidoreductase, mitochondrial	2.83133	3.12949e-08	2.74753	0.000580919
C1P622;Q09517	WBGene00002891	let-767	C1P622_CAEEL;LE767_CAEEL	Uncharacterized protein;Very-long-chain 3-oxooacyl-coA reductase let-767	3.26132	5.03749e-11	2.77679	9.82893e-08
Q9UB28	WBGene00002915	let-805	Q9UB28_CAEEL	Myotactin form B	2.62779	2.46427e-71	1.93459	6.678e-28	WBGene00002915
H2L0I2;H2L0I3	WBGene00022500	lfi-1	H2L0I2_CAEEL;H2L0I3_CAEEL	Lin-5 (Five) Interacting protein	3.06772	9.477e-37	2.06402	5.49189e-13	WBGene00022500
A0A061AL58;O62020	WBGene00001562	lin-66	A0A061AL58_CAEEL;O62020_CAEEL	Uncharacterized protein	2.01301	0.00284125	4.34905	0.00547474
Q21443	WBGene00003052	lmn-1	LMN1_CAEEL	Lamin-1	2.46046	4.47474e-08	1.97909	0.000877456	WBGene00003052
Q11117	WBGene00003053	lmp-1	LMP1_CAEEL	LAMP family protein lmp-1	3.44692	9.70702e-06	3.25227	0.00416829
D5MCR9;Q22641	WBGene00003065	lpd-9	D5MCR9_CAEEL;Q22641_CAEEL	LiPid Depleted	4.76473	5.42786e-05	2.43594	0.000948285
Q09996	WBGene00003073	lrs-1	SYLC_CAEEL	Leucine--tRNA ligase	2.59855	3.97711e-10	2.67839	0.000569551	WBGene00003073
O62415	WBGene00003090	lys-1	O62415_CAEEL	LYSozyme	3.52087	1.81962e-11	2.61724	5.29673e-07	WBGene00003090
O62416	WBGene00003091	lys-2	O62416_CAEEL	LYSozyme	2.8273	0.000223014	3.98164	0.00768729
O16202	WBGene00003096	lys-7	O16202_CAEEL	LYSozyme	3.45734	3.92674e-07	2.53598	0.000305908	WBGene00003096
Q09975	WBGene00003097	lys-8	Q09975_CAEEL	LYSozyme	5.01118	8.23174e-05	3.6102	0.00113899	WBGene00003097
H2FLK1;P91859;Q7YXB8;Q7YXB9	WBGene00009306	maph-1.1	H2FLK1_CAEEL;P91859_CAEEL;Q7YXB8_CAEEL;Q7YXB9_CAEEL	Microtubule-Associated Protein Homolog	3.09127	0.000693437	3.57596	0.000334558
G3MU79;G3MU80;G3MU81;G3MU82;G3MU83;N1NSD8;N1NSE3;N1NTD2;N1NTD8;N1NTI7;N1NTJ2;N1NV07;N1NVB4;O45623;O45624;Q7JKC3	WBGene00010406	math-33	G3MU79_CAEEL;G3MU80_CAEEL;G3MU81_CAEEL;G3MU82_CAEEL;G3MU83_CAEEL;N1NSD8_CAEEL;N1NSE3_CAEEL;N1NTD2_CAEEL;N1NTD8_CAEEL;N1NTI7_CAEEL;N1NTJ2_CAEEL;N1NV07_CAEEL;N1NVB4_CAEEL;O45623_CAEEL;O45624_CAEEL;UBP7_CAEEL	Ubiquitin carboxyl-terminal hydrolase;Ubiquitin carboxyl-terminal hydrolase;Ubiquitin carboxyl-terminal hydrolase;Ubiquitin carboxyl-terminal hydrolase;Ubiquitin carboxyl-terminal hydrolase;Ubiquitin carboxyl-terminal hydrolase;Ubiquitin carboxyl-terminal hydrolase;Ubiquitin carboxyl-terminal hydrolase;Ubiquitin carboxyl-terminal hydrolase;Ubiquitin carboxyl-terminal hydrolase;Ubiquitin carboxyl-…	3.36052	0.00032548	3.34834	0.00958306
Q95XP6	WBGene00003153	mca-3	Q95XP6_CAEEL	Calcium-transporting ATPase	2.79321	4.21086e-23	1.75968	1.70943e-05	WBGene00003153
Q9XXI9	WBGene00003154	mcm-2	Q9XXI9_CAEEL	DNA helicase	2.9016	1.82144e-10	2.49559	8.38912e-07	WBGene00003154
Q95XQ8	WBGene00003156	mcm-4	Q95XQ8_CAEEL	DNA helicase	2.52114	8.30485e-08	2.26939	0.000943962	WBGene00003156
Q21902	WBGene00003157	mcm-5	MCM5_CAEEL	DNA replication licensing factor mcm-5	3.02893	1.56664e-10	2.1822	0.0014361	WBGene00003157
P34647	WBGene00003158	mcm-6	MCM6_CAEEL	DNA replication licensing factor mcm-6	3.10955	0.000801365	2.82574	0.00932765	WBGene00003158
O16297	WBGene00003159	mcm-7	O16297_CAEEL	DNA helicase	3.291	6.05326e-06	2.84964	0.00207133	WBGene00003159
H2L0E5	WBGene00003986	mct-4	H2L0E5_CAEEL	MonoCarboxylate Transporter family	3.08036	1.07051e-05	2.37822	0.00122429
P50432	WBGene00003214	mel-32	GLYC_CAEEL	Serine hydroxymethyltransferase	2.42947	1.94127e-06	3.48419	0.00213307	WBGene00003214
P90992	WBGene00015186	misc-1	P90992_CAEEL	MItochondrial Solute Carrier	3.85314	2.52218e-06	2.87056	1.40121e-05
P19625	WBGene00003369	mlc-1	MLR1_CAEEL	Myosin regulatory light chain 1	3.12785	2.37221e-08	1.05696	0.00792036	WBGene00003369
Q23381	WBGene00014202	mmcm-1	MUTA_CAEEL	Probable methylmalonyl-CoA mutase, mitochondrial	2.31653	3.73315e-05	2.45293	0.00766696	WBGene00014202
G5EE72	WBGene00003411	mrp-5	G5EE72_CAEEL	Uncharacterized protein	2.74896	0.00244869	2.74556	0.00819548
O76606	WBGene00020796	mrpl-28	O76606_CAEEL	Mitochondrial Ribosomal Protein, Large	2.6194	0.00214141	6.12987	0.00870559
Q20970	WBGene00003415	mrs-1	SYMC_CAEEL	Methionine--tRNA ligase, cytoplasmic	2.01586	2.09688e-08	1.56675	9.25285e-05	WBGene00003415
H2KYJ5	WBGene00018395	mtch-1	H2KYJ5_CAEEL	MiTochondrial Carrier Homolog	3.61982	4.2678e-08	2.91979	5.36171e-06
Q23223	WBGene00012342	mtr-4	MTR4_CAEEL	mRNA transport homolog 4	3.72582	5.64392e-05	2.64753	0.000808873
P02567	WBGene00002348	myo-1	MYO1_CAEEL	Myosin-1	3.22027	2.71147e-19	2.43073	2.86588e-06	WBGene00002348
P12845	WBGene00003514	myo-2	MYO2_CAEEL	Myosin-2	3.37746	4.26976e-21	1.91413	5.6678e-07	WBGene00003514
P12844	WBGene00003515	myo-3	MYO3_CAEEL	Myosin-3	2.40301	7.60804e-39	1.80369	2.32825e-14	WBGene00003515
Q19007	WBGene00017075	nap-1	Q19007_CAEEL	Nucleosome Assembly Protein	2.54294	0.000145994	3.87447	0.00531712	WBGene00017075
Q9N3D9	WBGene00021839	nduf-5	Q9N3D9_CAEEL	NADH Ubiquinone oxidoreductase Fe-S protein	2.80449	0.000186403	2.83638	0.000746086
Q94360	WBGene00012376	nduf-7	NDUS7_CAEEL	Probable NADH dehydrogenase [ubiquinone] iron-sulfur protein 7, mitochondrial	3.47242	0.000301831	2.83331	0.00203427
O45569	WBGene00010070	nep-17	O45569_CAEEL	NEPrilysin metallopeptidase family	3.58665	8.96835e-10	3.32902	3.31073e-08
G5EEA8	WBGene00003588	nex-1	G5EEA8_CAEEL	Annexin	3.70555	2.22646e-09	3.63157	1.19023e-08
Q93235	WBGene00007646	nkb-1	AT1B1_CAEEL	Sodium/potassium-transporting ATPase subunit beta-1	4.04691	6.61059e-15	2.90746	3.84413e-06
Q9XUY5;V6CLW5	WBGene00010117	nkb-3	AT1B3_CAEEL;V6CLW5_CAEEL	Probable sodium/potassium-transporting ATPase subunit beta-3;Na+/K+ ATPase, Beta subunit	3.78996	4.53272e-10	2.12641	6.70658e-05
Q20641	WBGene00003776	nmy-1	Q20641_CAEEL	Non-muscle MYosin	2.78188	4.59796e-27	3.56088	1.38947e-13	WBGene00003776
G5EBY3	WBGene00003777	nmy-2	G5EBY3_CAEEL	Non-muscle MYosin	2.5873	1.58263e-16	2.53929	2.07037e-09	WBGene00003777
O44411	WBGene00020297	nog-1	NOG1_CAEEL	Nucleolar GTP-binding protein 1	3.0987	8.76771e-05	3.8939	0.00746365
O45012	WBGene00020915	nol-5	O45012_CAEEL	NucleOLar protein	2.6499	5.55211e-16	2.11682	9.21006e-08	WBGene00020915
G5EEH9	WBGene00003796	npp-10	NUP98_CAEEL	Nuclear pore complex protein Nup98-Nup96	3.39109	0.000446995	3.79866	0.0051931
P91495	WBGene00003798	npp-12	P91495_CAEEL	Nuclear Pore complex Protein	3.09332	9.5104e-12	2.55288	2.27191e-06
Q9BKT9;X5M8Y9	WBGene00003799	npp-13	Q9BKT9_CAEEL;X5M8Y9_CAEEL	Nuclear Pore complex Protein	2.81772	0.000131755	2.7192	0.00472407
P34343	WBGene00003801	npp-15	NU133_CAEEL	Nuclear pore complex protein 15	2.67388	2.53718e-06	4.09177	0.00472407
Q21436	WBGene00003789	npp-3	Q21436_CAEEL	Nuclear Pore complex Protein	2.99977	1.13646e-11	3.38938	0.000108111
A5JYX8;O18033	WBGene00011488	nra-2	A5JYX8_CAEEL;O18033_CAEEL	Nicalin	3.92173	0.00618341	4.01693	0.00207133
Q19722	WBGene00003815	nrs-1	SYNC_CAEEL	Asparagine--tRNA ligase, cytoplasmic	2.96576	0.0014778	2.99385	0.00429492	WBGene00003815
Q21086	WBGene00003821	nst-1	GNL3_CAEEL	Guanine nucleotide-binding protein-like 3 homolog	2.42139	0.000187349	3.05035	0.000559172
Q18224	WBGene00016139	ntl-9	Q18224_CAEEL	NOT-Like (Yeast CCR4/NOT complex component)	2.76515	3.30747e-05	2.0317	0.00496034
Q17880	WBGene00003831	nuo-1	Q17880_CAEEL	NADH Ubiquinone Oxidoreductase	3.571	6.54564e-08	3.23895	1.30784e-07
O01602;Q86NC2	WBGene00020417	nuo-2	O01602_CAEEL;Q86NC2_CAEEL	NADH Ubiquinone Oxidoreductase	3.76862	1.32646e-09	2.23113	9.65008e-06	WBGene00020417
O18236	WBGene00013308	nuo-3	O18236_CAEEL	NADH Ubiquinone Oxidoreductase	2.95974	1.46477e-05	3.23249	0.00227444
Q21233	WBGene00019401	nuo-4	Q21233_CAEEL	NADH dehydrogenase [ubiquinone] 1 alpha subcomplex subunit 10, mitochondrial	2.92238	2.6385e-09	1.83539	1.88847e-05	WBGene00019401
Q9N4Y8	WBGene00021562	nuo-5	Q9N4Y8_CAEEL	NADH Ubiquinone Oxidoreductase	1.91665	4.7991e-15	1.81083	2.98552e-10	WBGene00021562
B5BM32;Q9XVS7	WBGene00003834	nxf-1	B5BM32_CAEEL;NXF1_CAEEL	Nuclear eXport Factor;Nuclear RNA export factor 1	2.7579	3.14682e-08	2.48038	0.000954566
O61199;U4PC51	WBGene00020679	ogdh-1	ODO1_CAEEL;U4PC51_CAEEL	2-oxoglutarate dehydrogenase, mitochondrial;OxoGlutarate DeHydrogenase	2.34198	0.000233245	2.49223	0.00836261
P91917	WBGene00012344	ola-1	OLA1_CAEEL	Obg-like ATPase 1	3.31652	1.28532e-08	4.4133	4.79147e-06	WBGene00012344
P45971	WBGene00011638	ostb-1	OST48_CAEEL	Dolichyl-diphosphooligosaccharide--protein glycosyltransferase 48 kDa subunit	3.39655	7.79707e-06	2.74349	0.000139209
Q09543;V5XY55	WBGene00003901	paa-1	2AAA_CAEEL;V5XY55_CAEEL	Probable serine/threonine-protein phosphatase PP2A regulatory subunit;Regulatory A subunit of protein phosphatase 2A	3.43278	4.48789e-08	3.47742	6.78826e-08	WBGene00003901
Q9U302	WBGene00003902	pab-1	Q9U302_CAEEL	Polyadenylate-binding protein	2.5808	1.18737e-16	2.34866	3.97184e-12	WBGene00003902
P41932	WBGene00003920	par-5	14331_CAEEL	14-3-3-like protein 1	3.22286	3.27222e-09	2.31413	1.5672e-05	WBGene00003920
Q27874	WBGene00003930	pat-3	PAT3_CAEEL	Integrin beta pat-3	1.95602	9.98738e-06	3.3281	0.0001116	WBGene00003930
Q9TZC4	WBGene00003931	pat-4	ILKH_CAEEL	Integrin-linked protein kinase homolog pat-4	3.47335	9.86978e-08	1.84401	0.000692679
O44906;Q8ITY0;Q8ITY2	WBGene00021043	pck-1	O44906_CAEEL;Q8ITY0_CAEEL;Q8ITY2_CAEEL	Phosphoenolypyruvate CarboxyKinase	5.76898	0.000175777	3.72846	0.00422038	WBGene00021043
O02286	WBGene00011232	pck-2	O02286_CAEEL	Phosphoenolypyruvate CarboxyKinase	3.32905	1.05172e-21	2.51599	1.00095e-13	WBGene00011232
O02252	WBGene00003958	pcp-3	O02252_CAEEL	Prolyl Carboxy Peptidase like	2.52884	0.00206624	4.12253	0.00279246
Q17967	WBGene00003962	pdi-1	PDI1_CAEEL	Protein disulfide-isomerase 1	3.16765	1.09926e-07	3.46098	2.42533e-05	WBGene00003962
A3RMS2;G8JY07;Q17770	WBGene00003963	pdi-2	A3RMS2_CAEEL;G8JY07_CAEEL;PDI2_CAEEL	Protein Disulfide Isomerase;Protein Disulfide Isomerase;Protein disulfide-isomerase 2	2.63945	8.33927e-05	2.54538	0.00549699	WBGene00003963
G5ED07	WBGene00003964	pdi-3	G5ED07_CAEEL	Protein disulfide-isomerase	1.46435	1.26268e-05	2.43018	7.59571e-05	WBGene00003964
Q21219	WBGene00003877	pept-1	PEPT1_CAEEL	Peptide transporter family 1	2.93075	0.000906001	2.82878	0.00663954
O44144	WBGene00016638	perm-4	O44144_CAEEL	PERMeable eggshell	2.09126	6.92499e-07	2.63563	0.0053579	WBGene00016638
Q9XW16	WBGene00003989	pfn-1	PROF1_CAEEL	Profilin-1	3.32275	2.67481e-05	3.08266	0.000293367	WBGene00003989
Q304E5;Q9TZQ3	WBGene00003992	pgl-1	Q304E5_CAEEL;PGL1_CAEEL	Uncharacterized protein;P granule abnormality protein 1	2.50833	4.51953e-09	2.61747	0.000113194
G5EBV6	WBGene00003994	pgl-3	G5EBV6_CAEEL	PGL-3	2.29282	1.4658e-06	2.35907	0.000253665
A0A0K3AQN5;A0A0K3AU66;A0A0K3AWK1;G5EDF9	WBGene00003996	pgp-2	A0A0K3AQN5_CAEEL;A0A0K3AU66_CAEEL;A0A0K3AWK1_CAEEL;G5EDF9_CAEEL	P-GlycoProtein related;P-GlycoProtein related;P-GlycoProtein related;ABC transporter PGP-2	2.73005	5.78387e-06	2.21647	0.00390748
Q9BKU4	WBGene00004014	phb-1	PHB1_CAEEL	Mitochondrial prohibitin complex protein 1	3.84552	9.77889e-10	2.21134	8.42907e-06	WBGene00004014
P50093	WBGene00004015	phb-2	PHB2_CAEEL	Mitochondrial prohibitin complex protein 2	3.6541	1.61948e-07	2.70025	6.59133e-06	WBGene00004015
A8WHP8;Q23095;Q65ZB1	WBGene00007024	plin-1	A8WHP8_CAEEL;Q23095_CAEEL;Q65ZB1_CAEEL	PeriLIpiN homolog	3.18697	2.4825e-09	1.6316	0.000733182	WBGene00007024
Q94230	WBGene00004046	plp-1	Q94230_CAEEL	Pur alpha Like Protein	4.48782	1.19328e-07	2.1538	6.18602e-05	WBGene00004046
H2L034;H2L035	WBGene00004062	pmp-5	H2L034_CAEEL;H2L035_CAEEL	Peroxisomal Membrane Protein related	2.99158	2.0931e-08	2.0501	0.0019243
H2L0M0;Q9GZI3	WBGene00004076	pod-2	H2L0M0_CAEEL;Q9GZI3_CAEEL	Uncharacterized protein	2.34645	1.65223e-16	2.29026	2.27995e-09
O18178	WBGene00012348	pptr-1	2A51_CAEEL	Serine/threonine-protein phosphatase 2A regulatory subunit pptr-1	3.09088	7.13833e-06	3.82989	0.00184024
H2KZA3;V6CKH6;V6CLQ8;V6CLV0	WBGene00004112	pqn-22	H2KZA3_CAEEL;V6CKH6_CAEEL;V6CLQ8_CAEEL;V6CLV0_CAEEL	Prion-like-(Q/N-rich)-domain-bearing protein	2.21355	6.4629e-19	1.5177	0.000215294	WBGene00004112
G4SL51	WBGene00019713	pqn-52	G4SL51_CAEEL	Prion-like-(Q/N-rich)-domain-bearing protein	3.11458	8.61061e-16	2.96724	2.27995e-09
A0A0K3AUJ9;H2KZL7;Q8IG31	WBGene00006434	prdx-2	A0A0K3AUJ9_CAEEL;H2KZL7_CAEEL;Q8IG31_CAEEL	PeRoxireDoXin	3.73475	1.15356e-06	4.73788	0.00311899	WBGene00006434
Q10051	WBGene00020423	prp-19	PRP19_CAEEL	Pre-mRNA-processing factor 19	3.10225	5.47018e-06	2.19742	0.00379287
Q09622	WBGene00014165	puf-12	PUF12_CAEEL	Pumilio domain-containing protein 12	2.82882	0.00669735	2.25307	0.0046868
O17732	WBGene00004258	pyc-1	PYC1_CAEEL	Pyruvate carboxylase 1	2.71278	6.62018e-36	2.88954	1.35483e-24	WBGene00004258
B7WNA0;O17835;O17836;Q3S1I8;Q7JL40	WBGene00009126	pyk-1	B7WNA0_CAEEL;O17835_CAEEL;O17836_CAEEL;Q3S1I8_CAEEL;Q7JL40_CAEEL	Pyruvate kinase	3.18894	2.6062e-11	2.54914	2.66469e-05	WBGene00009126
O44503;U4PFH6	WBGene00019819	R02D3.1	O44503_CAEEL;U4PFH6_CAEEL	Uncharacterized protein	2.81073	2.29259e-08	2.91822	3.36367e-06
Q21732	WBGene00011015	R04F11.2	Q21732_CAEEL	Uncharacterized protein	2.49112	1.88295e-07	2.81891	2.73506e-06
A5Z2W3	WBGene00014826	R13H4.2a	A5Z2W3_CAEEL	Uncharacterized protein	0.823008	1.21564e-05	0.672471	0.00399722	WBGene00014826
Q22021	WBGene00011273	R53.4	ATPK_CAEEL	Putative ATP synthase subunit f, mitochondrial	3.31701	1.85625e-10	3.40249	7.36401e-07
I7FW32;Q9UAQ6	WBGene00004266	rab-1	I7FW32_CAEEL;Q9UAQ6_CAEEL	Rab-1 (Fragment);RAB family	2.98089	5.40306e-12	2.96931	1.00892e-06
O01803;Q94149	WBGene00004274	rab-11.1	RB11A_CAEEL;Q94149_CAEEL	Ras-related protein rab-11.1;Rab11-like (Fragment)	3.91034	2.42406e-05	2.53452	0.00270125
I7EVJ8;P34213	WBGene00004269	rab-6.1	I7EVJ8_CAEEL;RAB6A_CAEEL	Rab-6.1 (Fragment);Ras-related protein Rab-6.1	3.41845	2.82752e-05	3.82251	0.00093298
Q21215	WBGene00010556	rack-1	GBLP_CAEEL	Guanine nucleotide-binding protein subunit beta-2-like 1	3.14514	1.36083e-18	1.49586	2.24565e-08	WBGene00010556
H2L0Q6;Q9N3F8	WBGene00021811	ral-1	H2L0Q6_CAEEL;Q9N3F8_CAEEL	RAL (Ras-related GTPase) homolog	2.19342	0.0082674	0.753317	0.00493196
Q18246	WBGene00004307	rap-1	RAP1_CAEEL	Ras-related protein Rap-1	2.2707	0.000267146	3.03511	0.00956829
P90897	WBGene00010280	rde-12	RDE12_CAEEL	DEAD-box ATP-dependent RNA helicase rde-12	2.83007	0.000110384	2.88478	0.00488665	WBGene00010280
B5U8N2;G5ECZ2;G5EDI2;Q7JLB1	WBGene00004336	ret-1a	B5U8N2_CAEEL;G5ECZ2_CAEEL;G5EDI2_CAEEL;Q7JLB1_CAEEL	Reticulon-like protein	4.64345	3.84622e-13	2.23651	2.86588e-06
Q23188	WBGene00004336	ret-1b	Q23188_CAEEL	Reticulon-like protein	6.30491	0.00416813	2.23651	2.86588e-06
Q22038	WBGene00004357	rho-1	RHO1_CAEEL	Ras-like GTP-binding protein rhoA	3.38001	0.00329119	3.28676	0.0097082	WBGene00004357
Q22947;Q9N2M4	WBGene00004358	rhr-1	Q22947_CAEEL;Q9N2M4_CAEEL	RH (Rhesus) antigen Related;Rh-like protein-2	3.79424	0.00163348	4.33177	0.00105906
Q9GZH4	WBGene00020683	ribo-1	RPN1_CAEEL	Dolichyl-diphosphooligosaccharide--protein glycosyltransferase subunit 1	3.44645	2.28628e-22	2.139	1.06138e-10	WBGene00020683
O17694	WBGene00008262	ril-1	O17694_CAEEL	RNAi-Induced Longevity	2.94885	1.14933e-08	1.94341	0.000210716
P91913	WBGene00004409	rla-1	RLA1_CAEEL	60S acidic ribosomal protein P1	2.6258	0.00217022	3.55397	0.0023194	WBGene00004409
G5ECC3;G5EEU7;Q86S80;Q8WSP1;Q9N5B7	WBGene00004373	rme-1	G5ECC3_CAEEL;G5EEU7_CAEEL;Q86S80_CAEEL;Q8WSP1_CAEEL;Q9N5B7_CAEEL	Receptor Mediated Endocytosis	3.73154	2.07613e-14	3.55963	4.1972e-10	WBGene00004373
Q20849	WBGene00018900	rod-1	Q20849_CAEEL	ROD (Drosophila RoughDeal) homolog	1.25989	7.69639e-09	2.62627	0.000637655
Q27274	WBGene00004405	rop-1	RO60_CAEEL	60 kDa SS-A/Ro ribonucleoprotein homolog	3.24362	0.000734261	3.95464	0.00126975	WBGene00004405
Q93572	WBGene00004408	rpa-0	RLA0_CAEEL	60S acidic ribosomal protein P0	2.57257	4.49993e-14	1.99238	1.86294e-09	WBGene00004408
Q19537	WBGene00017546	rpa-1	RFA1_CAEEL	Probable replication factor A 73 kDa subunit	2.72483	3.01029e-05	2.66064	0.00508583	WBGene00017546
Q09533	WBGene00004421	rpl-10	RL10_CAEEL	60S ribosomal protein L10	2.11472	2.69577e-10	1.04866	0.00476483	WBGene00004421
Q9N4I4	WBGene00004412	rpl-10a	RL10A_CAEEL	60S ribosomal protein L10a	1.84581	2.01877e-06	2.61355	0.00124274	WBGene00004412
Q94300	WBGene00004422	rpl-11.1	RL111_CAEEL	60S ribosomal protein L11-1	3.50771	4.44034e-06	2.92297	0.00125069
P61865;P61866	WBGene00004424	rpl-12	RL12_CAEBR;RL12_CAEEL	60S ribosomal protein L12	3.38286	1.16091e-06	2.87358	0.000507997	WBGene00004424
P91128	WBGene00004425	rpl-13	RL13_CAEEL	60S ribosomal protein L13	3.39642	3.08407e-07	2.48245	0.00088661
Q9XVE9	WBGene00004426	rpl-14	Q9XVE9_CAEEL	Ribosomal Protein, Large subunit	2.52197	3.46881e-05	1.79928	0.00243419	WBGene00004426
Q27389	WBGene00004428	rpl-16	RL13A_CAEEL	60S ribosomal protein L13a	3.7667	9.47184e-09	3.86786	5.36171e-06	WBGene00004428
Q9BL19	WBGene00004429	rpl-17	RL17_CAEEL	60S ribosomal protein L17	3.1944	0.000250969	5.3829	0.00519621	WBGene00004429
O45946	WBGene00004430	rpl-18	RL18_CAEEL	60S ribosomal protein L18	3.703	1.25361e-07	2.6996	2.29006e-05	WBGene00004430
O02639	WBGene00004431	rpl-19	RL19_CAEEL	60S ribosomal protein L19	2.53442	0.000462522	2.11613	0.00850811	WBGene00004431
O44480	WBGene00004432	rpl-20	RL18A_CAEEL	60S ribosomal protein L18a	2.96286	1.93638e-09	1.79551	0.000229517	WBGene00004432
P52819	WBGene00004434	rpl-22	RL22_CAEEL	60S ribosomal protein L22	2.46004	1.49081e-06	2.67425	3.07957e-05	WBGene00004434
P48158	WBGene00004435	rpl-23	RL23_CAEEL	60S ribosomal protein L23	2.67932	1.41153e-07	2.50038	0.000103332	WBGene00004435
O01868	WBGene00004436	rpl-24.1	RL24_CAEEL	60S ribosomal protein L24	2.29642	6.87387e-05	2.65901	0.000652763	WBGene00004436
Q20647	WBGene00004439	rpl-25.2	R23A2_CAEEL	60S ribosomal protein L23a 2	3.31001	2.87838e-06	2.58632	0.000755395	WBGene00004439
P91914	WBGene00004441	rpl-27	RL27_CAEEL	60S ribosomal protein L27	3.88611	8.14562e-06	2.80578	0.000923987	WBGene00004441
P50880	WBGene00004414	rpl-3	RL3_CAEEL	60S ribosomal protein L3	2.54414	2.89398e-14	2.36878	1.06145e-08	WBGene00004414
I2HAJ2;Q9XWS4	WBGene00004444	rpl-30	I2HAJ2_CAEEL;Q9XWS4_CAEEL	Ribosomal Protein, Large subunit;Ribosomal Protein, Large subunit	2.54876	1.9185e-08	2.09116	5.10502e-05	WBGene00004444
B7WN95;Q22716	WBGene00004446	rpl-32	B7WN95_CAEEL;Q22716_CAEEL	Ribosomal Protein, Large subunit;Ribosomal Protein, Large subunit	3.21898	0.000141841	1.99635	0.000377408	WBGene00004446
P49180	WBGene00004447	rpl-33	RL35A_CAEEL	60S ribosomal protein L35a	2.41199	4.94071e-06	2.27116	0.00361857	WBGene00004447
P49181	WBGene00004450	rpl-36	RL36_CAEEL	60S ribosomal protein L36	2.88682	2.12761e-06	2.62637	0.000518644
O02056	WBGene00004415	rpl-4	RL4_CAEEL	60S ribosomal protein L4	3.1695	1.85843e-23	3.04789	7.42021e-13	WBGene00004415
P49405	WBGene00004416	rpl-5	RL5_CAEEL	60S ribosomal protein L5	3.29846	1.57323e-15	2.80244	8.51736e-08	WBGene00004416
P47991	WBGene00004417	rpl-6	RL6_CAEEL	60S ribosomal protein L6	3.09279	1.85378e-09	3.17949	1.04792e-06	WBGene00004417
O01802	WBGene00004418	rpl-7	RL7_CAEEL	60S ribosomal protein L7	3.38503	1.84719e-08	2.52516	1.04474e-06	WBGene00004418
Q966C6	WBGene00004419	rpl-7A	RL7A_CAEEL	60S ribosomal protein L7a	3.74661	3.27222e-09	2.92256	3.55336e-07	WBGene00004419
Q9XVF7	WBGene00004413	rpl-8	RL8_CAEEL	60S ribosomal protein L8	3.07866	2.78657e-07	2.52213	0.000911229	WBGene00004413
Q95Y90	WBGene00004420	rpl-9	RL9_CAEEL	60S ribosomal protein L9	3.111	0.000175177	3.34725	1.01491e-05	WBGene00004420
Q9GZH5	WBGene00004458	rpn-1	Q9GZH5_CAEEL	Proteasome Regulatory Particle, Non-ATPase-like	3.57516	1.95998e-09	1.55331	0.000141621	WBGene00004458
Q18115	WBGene00004459	rpn-2	PSMD1_CAEEL	26S proteasome non-ATPase regulatory subunit 1	3.32497	7.6397e-14	2.20084	5.18899e-06	WBGene00004459
Q04908	WBGene00004460	rpn-3	PSMD3_CAEEL	26S proteasome non-ATPase regulatory subunit 3	3.28308	1.09156e-10	2.03565	0.00170811	WBGene00004460
Q19324	WBGene00004461	rpn-5	Q19324_CAEEL	Proteasome Regulatory Particle, Non-ATPase-like	3.64468	3.39771e-08	2.56437	0.000362376	WBGene00004461
Q20938	WBGene00004462	rpn-6.1	PS11A_CAEEL	Probable 26S proteasome regulatory subunit rpn-6.1	2.49137	0.00304871	3.27501	0.000466167	WBGene00004462
O61792	WBGene00004464	rpn-8	O61792_CAEEL	Proteasome Regulatory Particle, Non-ATPase-like	2.80614	6.49976e-09	1.91522	0.00297416
Q22253	WBGene00004465	rpn-9	Q22253_CAEEL	Proteasome Regulatory Particle, Non-ATPase-like	3.07828	7.98378e-07	2.71606	0.000210269
P46769	WBGene00004469	rps-0	RSSA_CAEEL	40S ribosomal protein SA	3.09175	1.51971e-16	2.3719	3.82386e-09	WBGene00004469
P48154	WBGene00004470	rps-1	RS3A_CAEEL	40S ribosomal protein S3a	2.12571	1.24187e-05	1.68252	0.000293367	WBGene00004470
O01869	WBGene00004479	rps-10	O01869_CAEEL	Ribosomal Protein, Small subunit	2.94486	1.51565e-09	3.13544	8.42864e-06	WBGene00004479
Q20206	WBGene00004480	rps-11	Q20206_CAEEL	Ribosomal Protein, Small subunit	2.2646	1.95675e-07	1.93662	0.000163718	WBGene00004480
P49196	WBGene00004481	rps-12	RS12_CAEEL	40S ribosomal protein S12	3.29298	5.80077e-06	3.09378	0.00432927	WBGene00004481
P51404	WBGene00004482	rps-13	RS13_CAEEL	40S ribosomal protein S13	2.45248	3.84707e-08	1.97213	2.94947e-05	WBGene00004482
P48150	WBGene00004483	rps-14	RS14_CAEEL	40S ribosomal protein S14	2.27419	6.95048e-08	1.04194	0.00422838	WBGene00004483
Q9XVP0	WBGene00004484	rps-15	RS15_CAEEL	40S ribosomal protein S15	2.36543	4.93608e-09	3.57933	2.17073e-07	WBGene00004484
Q22054	WBGene00004485	rps-16	RS16_CAEEL	40S ribosomal protein S16	3.32592	5.73896e-12	2.16169	0.000163536	WBGene00004485
O01692	WBGene00004486	rps-17	RS17_CAEEL	40S ribosomal protein S17	3.18845	2.0284e-07	2.48739	0.000840328	WBGene00004486
O18240	WBGene00004487	rps-18	O18240_CAEEL	Ribosomal Protein, Small subunit	2.94422	2.37221e-08	2.58695	0.00012807	WBGene00004487
O18650	WBGene00004488	rps-19	RS19_CAEEL	40S ribosomal protein S19	3.0895	0.00180159	4.22501	0.00296332	WBGene00004488
P51403	WBGene00004471	rps-2	RS2_CAEEL	40S ribosomal protein S2	2.63431	4.74138e-09	1.49316	2.12939e-05	WBGene00004471
Q8WQA8	WBGene00004489	rps-20	Q8WQA8_CAEEL	Ribosomal Protein, Small subunit	2.94771	3.21343e-07	2.61942	0.00377167	WBGene00004489
O17218	WBGene00004491	rps-22	O17218_CAEEL	Ribosomal Protein, Small subunit	2.20204	2.12761e-06	2.4919	1.26478e-07	WBGene00004491
Q1XFY9	WBGene00004493	rps-24	Q1XFY9_CAEEL	Ribosomal Protein, Small subunit	3.04167	0.00785818	2.8541	0.00901618	WBGene00004493
Q9TXP0	WBGene00004496	rps-27	RS27_CAEEL	40S ribosomal protein S27	3.68162	0.000161369	3.059	0.00213307	WBGene00004496
Q95Y04	WBGene00004497	rps-28	RS28_CAEEL	40S ribosomal protein S28	2.37265	2.25204e-05	3.01865	0.000643858	WBGene00004497
P48152	WBGene00004472	rps-3	RS3_CAEEL	40S ribosomal protein S3	4.20948	1.57057e-17	3.14537	2.66126e-08	WBGene00004472
Q9N3X2	WBGene00004473	rps-4	RS4_CAEEL	40S ribosomal protein S4	3.13629	6.64491e-13	2.80269	8.66996e-09	WBGene00004473
P49041	WBGene00004474	rps-5	RS5_CAEEL	40S ribosomal protein S5	3.44165	1.64983e-05	2.6318	7.83682e-05	WBGene00004474
Q9NEN6	WBGene00004475	rps-6	RS6_CAEEL	40S ribosomal protein S6	2.96355	1.79751e-07	2.74523	2.47023e-06	WBGene00004475
Q23312	WBGene00004476	rps-7	RS7_CAEEL	40S ribosomal protein S7	3.42682	6.06649e-05	3.90077	3.70191e-05	WBGene00004476
P48156	WBGene00004477	rps-8	RS8_CAEEL	40S ribosomal protein S8	2.66622	1.65543e-18	2.89348	1.47554e-09	WBGene00004477
Q20228	WBGene00004478	rps-9	RS9_CAEEL	40S ribosomal protein S9	1.80586	0.000554171	3.30278	0.000105996	WBGene00004478
Q18787	WBGene00004501	rpt-1	PRS7_CAEEL	26S protease regulatory subunit 7	3.03198	4.26606e-12	2.23126	5.41983e-05	WBGene00004501
O16368	WBGene00004502	rpt-2	PRS4_CAEEL	Probable 26S protease regulatory subunit 4	3.25586	5.28535e-08	2.5465	8.5771e-06	WBGene00004502
P46502	WBGene00004503	rpt-3	PRS6B_CAEEL	Probable 26S protease regulatory subunit 6B	3.36755	8.31938e-05	2.20588	0.000128857	WBGene00004503
O76371	WBGene00004505	rpt-5	O76371_CAEEL	Proteasome Regulatory Particle, ATPase-like	3.02219	2.36388e-05	4.21451	0.000350513	WBGene00004505
Q9XTT9	WBGene00004506	rpt-6	Q9XTT9_CAEEL	Proteasome Regulatory Particle, ATPase-like	2.81387	6.92499e-07	2.79012	7.09836e-05	WBGene00004506
Q19825;Q65ZK0	WBGene00004679	rrt-1	SYRC_CAEEL;Q65ZK0_CAEEL	Probable arginine--tRNA ligase, cytoplasmic;Arginyl(R) Amino-acyl tRNA Synthetase	2.95255	1.28782e-11	2.26457	2.281e-05	WBGene00004679
Q9NAH6	WBGene00012929	rsks-1	KS6B_CAEEL	Ribosomal protein S6 kinase beta	3.40447	0.00761014	3.61164	0.00776849
O17680	WBGene00008205	sams-1	METK1_CAEEL	Probable S-adenosylmethionine synthase 1	3.69149	1.88269e-08	2.93172	0.00171916	WBGene00008205
Q17430	WBGene00007111	sart-3	Q17430_CAEEL	SART-3/p110 homolog	3.00347	0.000282955	4.98874	0.00255139
Q18100;Q4PIU9;Q53U86;Q53U87	WBGene00004732	sax-7	Q18100_CAEEL;Q4PIU9_CAEEL;Q53U86_CAEEL;Q53U87_CAEEL	Sensory AXon guidance;Sensory AXon guidance;SAX-7 SHORTFORM;SAX-7 LONGFORM	1.78522	0.000495371	2.81863	0.00676231
Q9XU13	WBGene00004736	sca-1a	Q9XU13_CAEEL	Calcium-transporting ATPase	1.18904	8.89106e-29	2.59604	1.44542e-13
Q09508	WBGene00015391	sdha-1	SDHA_CAEEL	Succinate dehydrogenase [ubiquinone] flavoprotein subunit, mitochondrial	3.31924	6.94841e-09	1.84808	2.83813e-05	WBGene00015391
Q09545	WBGene00006433	sdhb-1	SDHB_CAEEL	Succinate dehydrogenase [ubiquinone] iron-sulfur subunit, mitochondrial	3.31682	2.29827e-05	2.32612	0.00127967	WBGene00006433
Q19371	WBGene00004755	sec-24.1	Q19371_CAEEL	Yeast SEC homolog	3.30593	3.49053e-05	1.841	0.00117714
Q20363	WBGene00004798	sip-1	SIP1_CAEEL	Stress-induced protein 1	2.84537	1.04695e-22	3.33469	1.11251e-08	WBGene00004798
Q20616	WBGene00009897	skpo-1	SKPO1_CAEEL	Peroxidase skpo-1	3.07101	2.49775e-09	2.8263	6.7949e-06	WBGene00009897
G5EE96	WBGene00019656	slc-25a10	G5EE96_CAEEL	Oxoglutarate/malate carrier protein	4.44796	0.000447576	3.48009	0.00337543
G5EBH3;G5EC35;G5EFW3;G5EG97	WBGene00004855	sma-1	G5EBH3_CAEEL;G5EC35_CAEEL;G5EFW3_CAEEL;G5EG97_CAEEL	SMAll;Beta chain spectrin homolog Sma1;SMAll;SMAll	3.30888	7.79046e-07	2.54704	0.00499523	WBGene00004855
Q9U2G0	WBGene00012896	snrp-200	U520_CAEEL	Putative U5 small nuclear ribonucleoprotein 200 kDa helicase	2.59373	1.28149e-10	2.17401	0.000602949
G4S034;Q21408	WBGene00004951	spc-1	G4S034_CAEEL;Q21408_CAEEL	SPeCtrin	3.12041	8.99471e-05	2.96724	0.0056827	WBGene00004951
Q9N3T5	WBGene00004978	spg-7	Q9N3T5_CAEEL	SPG (Spastic paraplegia)	2.7245	1.20707e-08	1.98746	5.42963e-06
Q9Y194	WBGene00004981	spl-1	SGPL_CAEEL	Sphingosine-1-phosphate lyase	3.74392	2.80877e-06	2.82558	0.000100372
P91079	WBGene00016020	sptl-1	SPTC1_CAEEL	Serine palmitoyltransferase 1	2.8495	0.000121642	2.81393	9.2774e-05
Q20822	WBGene00010097	srpa-68	SRP68_CAEEL	Probable signal recognition particle subunit SRP68	2.7353	4.81364e-06	2.6505	0.00180805
P91240	WBGene00017245	srpa-72	SRP72_CAEEL	Signal recognition particle subunit SRP72	2.06986	2.21569e-05	2.42332	0.00584462
H2FLJ1	WBGene00006061	stl-1	H2FLJ1_CAEEL	STomatin-Like	3.21229	0.000101737	2.20477	0.000297504	WBGene00006061
P53588	WBGene00009812	suca-1	SUCB1_CAEEL	Succinate--CoA ligase [ADP-forming] subunit beta, mitochondrial	3.22595	2.38635e-11	2.2005	3.91499e-07	WBGene00009812
Q21166	WBGene00006351	sur-5	SUR5_CAEEL	Acetoacetyl-CoA synthetase	2.42462	0.00320576	3.11101	0.00584462
Q9N5E4	WBGene00020181	T02H6.11	Q9N5E4_CAEEL	Uncharacterized protein	3.13433	5.7285e-06	3.70439	4.80388e-07
Q8T3D2;Q94010	WBGene00011629	T08G11.1	Q8T3D2_CAEEL;Q94010_CAEEL	Uncharacterized protein	2.73328	2.27624e-25	1.26402	2.89414e-10	WBGene00011629
Q22352	WBGene00020369	T08H10.1	Q22352_CAEEL	Uncharacterized protein	3.3637	0.000267146	4.93179	0.000260445
Q9TZI1	WBGene00020398	T10B11.2	CERK_CAEEL	Ceramide kinase 1	2.38862	0.000823367	4.10784	0.00144118
Q22498;Q2XN02	WBGene00011775	T14G10.5	COPG_CAEEL;Q2XN02_CAEEL	Probable coatomer subunit gamma;Coatomer subunit gamma	2.99726	2.01454e-19	2.51597	5.24498e-11	WBGene00011775
O76836	WBGene00020579	T19D12.4	O76836_CAEEL	Uncharacterized protein	2.93621	0.00245738	1.94746	0.00201949
F5GU60;H2KZS0	WBGene00020658	T21F4.1	F5GU60_CAEEL;H2KZS0_CAEEL	Uncharacterized protein	1.54947	1.04242e-05	1.21242	2.27381e-05
Q86NC1;Q9N5U1	WBGene00020696	T22F3.3	Q86NC1_CAEEL;Q9N5U1_CAEEL	Alpha-1,4 glucan phosphorylase;Alpha-1,4 glucan phosphorylase	2.06718	2.56029e-07	1.89434	0.000648289	WBGene00020696
P91491	WBGene00020710	T23B3.2	P91491_CAEEL	Uncharacterized protein	2.6602	0.000250969	2.28527	0.0048577
Q8MXJ1	WBGene00020732	T23E7.2	Q8MXJ1_CAEEL	Uncharacterized protein	2.70813	1.88295e-07	1.08153	0.00114029	WBGene00020732
P90795	WBGene00012031	T25G3.4	GPDM_CAEEL	Probable glycerol-3-phosphate dehydrogenase, mitochondrial	3.41778	1.39248e-08	3.85969	7.27657e-07
O61856	WBGene00020831	T26C12.1	ILVBL_CAEEL	Acetolactate synthase-like protein	2.33529	1.58469e-07	3.93404	1.1464e-07
G5EGL2	WBGene00012126	T28D6.6	G5EGL2_CAEEL	Uncharacterized protein	3.25893	0.000723325	2.94674	0.000917247
Q20779	WBGene00006519	tag-174	COX6A_CAEEL	Probable cytochrome c oxidase subunit 6A, mitochondrial	2.57811	3.8812e-05	1.0422	0.00548871
Q11067	WBGene00015168	tag-320	PDIA6_CAEEL	Probable protein disulfide-isomerase A6	3.49597	3.84622e-13	3.13186	3.31073e-08
H2KZ37;Q7JPE4	WBGene00020784	tat-4	H2KZ37_CAEEL;Q7JPE4_CAEEL	Phospholipid-transporting ATPase;Transbilayer Amphipath Transporters (Subfamily IV P-type ATPase)	4.21743	1.99479e-05	3.00188	0.00324285
H2L2E8;O18688;Q17409	WBGene00006528	tba-1	H2L2E8_CAEEL;O18688_CAEEL;Q17409_CAEEL	Tubulin alpha chain	3.6542	9.12426e-23	2.28873	2.49875e-08
P34690	WBGene00006529	tba-2	TBA2_CAEEL	Tubulin alpha-2 chain	4.31011	4.34402e-06	2.27487	0.00861538	WBGene00006529
G5EDD4	WBGene00006530	tba-4	G5EDD4_CAEEL	Tubulin alpha chain	3.89531	2.18e-05	2.54412	0.00454908
O18154	WBGene00006533	tba-7	O18154_CAEEL	Tubulin alpha chain	3.46611	5.35896e-09	1.14944	0.00692657	WBGene00006533
P52275	WBGene00006537	tbb-2	TBB2_CAEEL	Tubulin beta-2 chain	3.16149	5.56096e-53	1.80533	7.29697e-19	WBGene00006537
Q9GRZ9	WBGene00013340	tcc-1	Q9GRZ9_CAEEL	Transmembrane and Coiled-Coil protein	2.87264	3.42338e-09	2.42526	0.00022185	WBGene00013340
O02161	WBGene00020383	tin-44	TIM44_CAEEL	Probable mitochondrial import inner membrane translocase subunit tin-44	2.66658	2.21569e-05	3.67922	0.00212241
G5EGK1	WBGene00006771	tln-1	G5EGK1_CAEEL	TaLiN	2.76885	1.53453e-26	3.2128	9.26499e-08
Q19766	WBGene00009092	tomm-20	TOM20_CAEEL	Mitochondrial import receptor subunit TOM20 homolog	4.81907	9.44901e-07	2.16735	0.00803769
O17287	WBGene00021133	tomm-22	TOM22_CAEEL	Mitochondrial import receptor subunit TOM22 homolog	3.86319	3.30755e-05	3.7404	0.00335024
Q18090	WBGene00007686	tomm-40	TOM40_CAEEL	Mitochondrial import receptor subunit TOM40 homolog	2.78276	1.76252e-07	2.22235	4.21574e-05
Q95XT5	WBGene00022122	trap-1	Q95XT5_CAEEL	TRanslocon-Associated Protein	3.66746	0.000146398	2.41992	0.0049535
Q22169	WBGene00020216	trap-2	SSRB_CAEEL	Translocon-associated protein subunit beta	4.79363	0.00206289	3.3856	0.00241581
Q9U238	WBGene00013238	trap-4	Q9U238_CAEEL	TRanslocon-Associated Protein	3.94123	1.81722e-10	2.78122	3.72935e-06
Q19328	WBGene00006626	tsn-1	Q19328_CAEEL	Tudor Staphylococcal Nuclease homolog	3.07753	8.50387e-33	2.53935	1.56951e-15	WBGene00006626
Q22192	WBGene00011460	ttr-14	Q22192_CAEEL	TransThyretin-Related family domain	3.41148	1.78583e-08	3.03932	0.000276602
G5ECM6;Q7JQD2	WBGene00007000	tufm-1	G5ECM6_CAEEL;Q7JQD2_CAEEL	Elongation factor Tu homologue;Elongation factor Tu homologue (Fragment)	2.99563	3.38039e-13	2.19575	3.60925e-06	WBGene00007000
C1P636;Q27481;Q3S1J5	WBGene00006699	uba-1	C1P636_CAEEL;Q27481_CAEEL;Q3S1J5_CAEEL	UBA (Human ubiquitin) related	3.12041	1.51999e-12	2.13689	0.000297576	WBGene00006699
Q95XX0	WBGene00006708	ubc-13	UBC13_CAEEL	Ubiquitin-conjugating enzyme E2 13	1.55297	0.00142118	5.39535	0.000170632
P98080	WBGene00018963	ucr-1	UCR1_CAEEL	Cytochrome b-c1 complex subunit 1, mitochondrial	3.25378	1.31014e-23	2.00544	1.7849e-16	WBGene00018963
G5ED31;G5EDD1	WBGene00012158	ucr-2.1	G5ED31_CAEEL;G5EDD1_CAEEL	Ubiquinol-Cytochrome c oxidoReductase complex	3.85095	7.92371e-10	2.48698	7.55043e-08
Q22370	WBGene00011679	ucr-2.2	Q22370_CAEEL	Ubiquinol-Cytochrome c oxidoReductase complex	2.26318	4.74138e-09	1.85203	8.12964e-05	WBGene00011679
Q9TZ33	WBGene00020757	ucr-2.3	Q9TZ33_CAEEL	Ubiquinol-Cytochrome c oxidoReductase complex	4.87407	1.9599e-07	2.47957	7.24609e-08
Q9U3Q6	WBGene00007455	ugt-22	Q9U3Q6_CAEEL	UDP-glucuronosyltransferase	3.90042	1.64176e-08	1.77401	0.00310622
Q20086	WBGene00009450	ugt-58	UGT58_CAEEL	Putative UDP-glucuronosyltransferase ugt-58	3.13945	0.000871123	3.16588	0.00676962
Q21603	WBGene00010904	ugt-62	Q21603_CAEEL	UDP-glucuronosyltransferase	3.61637	1.15626e-06	2.77404	9.01173e-09
I7FN62;O01577	WBGene00006833	unc-108	I7FN62_CAEEL;O01577_CAEEL	Rab-2 (Fragment);Uncharacterized protein	3.55492	1.12147e-07	3.35767	0.00218982
P34540	WBGene00006840	unc-116	KINH_CAEEL	Kinesin heavy chain	2.47966	2.63238e-06	2.23663	0.000443764	WBGene00006840
P10567	WBGene00006754	unc-15	MYSP_CAEEL	Paramyosin	3.07894	2.44181e-37	2.24513	4.77125e-16
A0A061ACT3;A0A061AE24;H2FLH2;H2FLH3;Q23551	WBGene00006759	unc-22	A0A061ACT3_CAEEL;A0A061AE24_CAEEL;H2FLH2_CAEEL;H2FLH3_CAEEL;UNC22_CAEEL	Uncharacterized protein;Uncharacterized protein;Uncharacterized protein;Uncharacterized protein;Twitchin	2.8276	4.56454e-24	2.66624	1.99804e-09
G5ECZ1;Q17343;Q17490;Q8MQG0	WBGene00006780	unc-44a	G5ECZ1_CAEEL;Q17343_CAEEL;Q17490_CAEEL;Q8MQG0_CAEEL	AO66 ankyrin;AO13 ankyrin;Uncharacterized protein;Uncharacterized protein	2.0919	3.39475e-09	2.6276	4.83135e-05	WBGene00006780
G5EG62	WBGene00006781	unc-45	G5EG62_CAEEL	UNC-45	4.05545	5.48101e-07	3.49893	9.94547e-05
Q06561	WBGene00006787	unc-52a	UNC52_CAEEL	Basement membrane proteoglycan	2.70406	3.21236e-66	2.33391	2.44629e-31	WBGene00006787
G5EEI5	WBGene00006787	unc-52c	G5EEI5_CAEEL	Uncharacterized protein	6.28027	0.0006212	2.33391	2.44629e-31	WBGene00006787
P02566	WBGene00006789	unc-54	MYO4_CAEEL	Myosin-4	1.96359	4.76898e-121	1.30324	2.70404e-48
E0AHA7;G5EG85	WBGene00006803	unc-70	E0AHA7_CAEEL;G5EG85_CAEEL	Uncharacterized protein;Beta-G spectrin	3.06006	1.82597e-12	2.8421	3.55959e-05	WBGene00006803
P37806;Q6LD30	WBGene00006819	unc-87	UNC87_CAEEL;Q6LD30_CAEEL	Protein unc-87;Unc-87 protein	2.89239	8.33188e-17	3.06696	2.60311e-08	WBGene00006819
O01761	WBGene00006820	unc-89	UNC89_CAEEL	Muscle M-line assembly protein unc-89	3.12412	3.22495e-13	2.35073	0.000351465	WBGene00006820
Q17361	WBGene00006856	usp-14	UBP14_CAEEL	Ubiquitin carboxyl-terminal hydrolase 14	3.82269	0.000417501	3.68767	0.00811492	WBGene00006856
G5ECP9	WBGene00006876	vab-10a	G5ECP9_CAEEL	Uncharacterized protein	3.97626	7.81277e-16	2.24469	5.60344e-12	WBGene00006876
Q65XX1;Q95XY1;Q9N3F4	WBGene00006888	vbh-1	Q65XX1_CAEEL;Q95XY1_CAEEL;Q9N3F4_CAEEL	Vasa-and Belle-like Helicase	4.36394	1.26268e-05	3.00328	0.00167648	WBGene00006888
Q21752	WBGene00019900	vdac-1	VDAC_CAEEL	Probable voltage-dependent anion-selective channel	4.06489	3.39362e-44	2.92216	7.49985e-26	WBGene00019900
Q17832	WBGene00007463	vgln-1	Q17832_CAEEL	ViGiLN homolog	1.85964	2.22714e-29	1.90329	2.16378e-17	WBGene00007463
Q9XXU9	WBGene00006920	vha-11	VATC_CAEEL	V-type proton ATPase subunit C	4.03965	1.32272e-10	2.151	9.21006e-08
Q19626	WBGene00006921	vha-12	VATB_CAEEL	Probable V-type proton ATPase subunit B	3.21048	8.06045e-07	3.42765	2.68172e-05	WBGene00006921
Q9XW92	WBGene00013025	vha-13	VATA_CAEEL	V-type proton ATPase catalytic subunit A	3.52494	1.78314e-19	3.04764	4.67888e-12	WBGene00013025
P34462	WBGene00010130	vha-14	VATD_CAEEL	V-type proton ATPase subunit D	2.71894	0.00099449	1.99393	0.0073195
Q22494	WBGene00020507	vha-15	VATH2_CAEEL	Probable V-type proton ATPase subunit H 2	3.42042	1.16098e-11	2.51059	2.17073e-07	WBGene00020507
Q95YD5	WBGene00016258	vha-16	Q95YD5_CAEEL	Vacuolar H ATPase	3.86689	1.42357e-05	3.71776	4.63203e-05
Q9TYW1	WBGene00021952	vha-19	Q9TYW1_CAEEL	Vacuolar H ATPase	3.72801	5.71371e-07	2.64375	2.98389e-05
P34546	WBGene00006911	vha-2	VATL2_CAEEL	V-type proton ATPase 16 kDa proteolipid subunit 2/3	2.97764	8.82855e-07	2.01213	0.00660632
G5EDB8	WBGene00006913	vha-4	G5EDB8_CAEEL	VHA-4	3.10846	3.56402e-05	1.21433	0.00815668
G5EEK9	WBGene00006914	vha-5	G5EEK9_CAEEL	V-type proton ATPase subunit a	3.50754	3.36406e-09	3.2529	4.60519e-08
Q95X44	WBGene00006917	vha-8	Q95X44_CAEEL	Vacuolar H ATPase	3.08911	8.26682e-06	2.74741	9.55167e-05	WBGene00006917
H2KYR1	WBGene00006924	vig-1	H2KYR1_CAEEL	VIG (Drosophila Vasa Intronic Gene) ortholog	2.76233	4.19695e-06	1.02854	0.00131364	WBGene00006924
P55155	WBGene00006925	vit-1	VIT1_CAEEL	Vitellogenin-1	2.63312	8.2122e-10	3.04753	2.09167e-05	WBGene00006925
P05690	WBGene00006926	vit-2	VIT2_CAEEL	Vitellogenin-2	2.80439	1.09104e-111	2.59217	1.00273e-53	WBGene00006926
Q9N4J2	WBGene00006927	vit-3	VIT3_CAEEL	Vitellogenin-3	2.8501	8.63099e-18	2.72331	7.02733e-11	WBGene00006927
P18947	WBGene00006928	vit-4	VIT4_CAEEL	Vitellogenin-4	2.20981	1.09068e-71	1.50025	1.1242e-45	WBGene00006928
P06125	WBGene00006929	vit-5	VIT5_CAEEL	Vitellogenin-5	3.07812	2.16433e-21	2.99993	1.49409e-09	WBGene00006929
P18948	WBGene00006930	vit-6	VIT6_CAEEL	Vitellogenin-6	2.56935	3.27466e-109	2.94131	1.14431e-60	WBGene00006930
Q21053	WBGene00006933	vps-35	Q21053_CAEEL	Vacuolar protein sorting-associated protein 35	3.08592	1.37857e-09	2.97982	0.000297504
Q9U1Q4	WBGene00006936	vrs-2	SYV_CAEEL	Valine--tRNA ligase	2.80904	8.55347e-11	3.23443	6.59133e-06	WBGene00006936
O01780	WBGene00021005	W03F11.1	O01780_CAEEL	Uncharacterized protein	1.79221	3.23777e-05	2.68614	0.0046868	WBGene00021005
O02109	WBGene00021093	W08F4.3	O02109_CAEEL	Uncharacterized protein	3.67271	1.13163e-05	4.20651	0.000350513
Q9U329	WBGene00012354	W09C5.8	Q9U329_CAEEL	Uncharacterized protein	3.50879	3.64721e-08	2.07631	5.99613e-05	WBGene00012354
Q21770	WBGene00011061	wago-1	WAGO1_CAEEL	Argonaute protein wago-1	2.09913	0.00426849	3.34954	0.000404489
G5EDY2	WBGene00006945	wars-1	G5EDY2_CAEEL	Tryptophanyl(W) Amino-acyl tRNA Synthetase	2.85952	2.98158e-05	2.14236	0.00479006
Q23089	WBGene00002078	xpo-1	Q23089_CAEEL	EXPOrtin (Nuclear export receptor)	2.8997	8.50686e-07	2.62232	0.0041206
Q965V4	WBGene00002079	xpo-2	Q965V4_CAEEL	EXPOrtin (Nuclear export receptor)	2.56094	6.59681e-05	2.50747	0.00131129
Q9U2M4	WBGene00012608	Y38F1A.6	HOT_CAEEL	Probable hydroxyacid-oxoacid transhydrogenase, mitochondrial	1.98849	1.10516e-10	2.39638	1.00278e-07
Q95XR0	WBGene00021466	Y39G10AR.8	Q95XR0_CAEEL	Uncharacterized protein	3.64381	1.28342e-09	2.04836	0.000210396	WBGene00021466
Q9XWP1	WBGene00012829	Y43F8C.7	Q9XWP1_CAEEL	Uncharacterized protein	2.3771	7.13615e-06	2.39058	0.00240331
Q9N4Z0	WBGene00021564	Y45G12B.3	L2HDH_CAEEL	L-2-hydroxyglutarate dehydrogenase, mitochondrial	2.43017	6.24893e-05	1.73916	0.00165516
Q65XX4	WBGene00021641	Y47G6A.15	Q65XX4_CAEEL	Uncharacterized protein	2.22221	3.66875e-07	2.74502	0.00020204	WBGene00021641
Q9N3I1	WBGene00021791	Y51H7C.13	Q9N3I1_CAEEL	Uncharacterized protein	2.2612	7.75734e-07	3.2132	1.41426e-05
Q9N3H3	WBGene00021800	Y53G8AL.2	Q9N3H3_CAEEL	Uncharacterized protein	3.13396	1.22636e-10	2.95656	1.4604e-07	WBGene00021800
Q9N3F7	WBGene00021816	Y53G8AR.9	Q9N3F7_CAEEL	Uncharacterized protein	2.86783	0.000136511	2.56135	0.00431774
Q9N3D0	WBGene00021844	Y54E10BR.5	Q9N3D0_CAEEL	Signal peptidase complex catalytic subunit SEC11	4.85245	4.08291e-06	3.39696	0.000297504
Q9BL07	WBGene00021852	Y54F10AM.8	PLBL3_CAEEL	Putative phospholipase B-like 3	3.62652	1.09176e-06	3.28337	0.000106576
Q9N362	WBGene00021930	Y55F3AM.13	Q9N362_CAEEL	Uncharacterized protein	2.79208	2.94316e-07	2.13104	0.00302071	WBGene00021930
Q9NA74	WBGene00013266	Y57A10A.26	Q9NA74_CAEEL	Uncharacterized protein	2.77015	0.000726372	3.16892	0.00171916
Q9XWS6	WBGene00013393	Y62H9A.5	Q9XWS6_CAEEL	Uncharacterized protein	2.68576	0.00077782	2.41398	0.00375634	WBGene00013393
Q9XWG2	WBGene00013406	Y63D3A.7	Q9XWG2_CAEEL	Uncharacterized protein	3.12905	0.000262813	2.34703	0.00479006
Q95PZ1	WBGene00013463	Y67H2A.5	Q95PZ1_CAEEL	Uncharacterized protein	2.93363	1.58401e-11	3.37038	3.17069e-05
Q95XJ0	WBGene00022089	Y69A2AR.18	Q95XJ0_CAEEL	Uncharacterized protein	3.29231	1.08201e-11	2.85476	9.71887e-08	WBGene00022089
Q9N4I3	WBGene00022114	Y71F9AL.9	Q9N4I3_CAEEL	Uncharacterized protein	2.1604	2.98158e-05	1.45881	0.00472141
Q9BL33	WBGene00022169	Y71H2AM.4	Q9BL33_CAEEL	Uncharacterized protein	3.17875	0.000622812	3.39722	0.00180584
Q9BL34	WBGene00022170	Y71H2AM.5	Q9BL34_CAEEL	Uncharacterized protein	2.54903	4.36061e-06	3.08195	7.09743e-05
Q9BPN8	WBGene00022369	Y92H12BR.3	Y92H3_CAEEL	Uncharacterized protein Y92H12BR.3	4.20282	1.50303e-05	3.10869	0.000873088
Q9N4G8	WBGene00022127	yop-1	Q9N4G8_CAEEL	Receptor expression-enhancing protein	2.59668	2.70331e-07	2.82768	3.04933e-05
Q23258	WBGene00013867	ZC373.2	Q23258_CAEEL	Uncharacterized protein	2.41838	7.0365e-05	1.94855	0.000917247	WBGene00013867
Q9BPN5	WBGene00021305	zig-11	Q9BPN5_CAEEL	2 (Zwei) IG domain protein	3.61185	1.02331e-06	2.58164	0.000391514	WBGene00021305
Q23445	WBGene00022678	ZK180.4	SAR1_CAEEL	GTP-binding protein SAR1	3.30642	6.65939e-05	2.93617	0.00689527
Q02335	WBGene00022722	ZK370.8	YOL8_CAEEL	TPR repeat-containing protein ZK370.8	2.96156	3.30404e-06	2.83678	0.00130524
H2L0Q1;Q6EZG8	WBGene00022645	ZK6.11	H2L0Q1_CAEEL;Q6EZG8_CAEEL	Uncharacterized protein	4.22418	2.78657e-07	3.35464	0.000610712
Q23597	WBGene00014086	ZK809.3	Q23597_CAEEL	Uncharacterized protein	3.54386	4.71154e-08	2.46002	0.00163421
Q23604	WBGene00022822	ZK813.3	Q23604_CAEEL	Uncharacterized protein	1.89307	0.00191429	3.23331	0.000943884	WBGene00022822
G5EEM5	WBGene00006994	zyg-9	ZYG9_CAEEL	Zygote defective protein 9	2.45084	2.34304e-07	1.6957	0.000404401	WBGene00006994

## Sheet: Supplementary Table 2
Enrichment Analysis for Amyloid-driven Insoluble Proteome, Benjamini Hochberg FDR<5%
source	term_name	term_id	adjusted_p_value	negative_log10_of_adjusted_p_value	term_size	query_size	intersection_size	effective_domain_size		intersections
GO:MF	structural molecule activity	GO:0005198	1.86167e-05	4.7301	147	509	85	1392	0.166994	WBGENE00004483,WBGENE00004421,WBGENE00006533,WBGENE00009542,WBGENE00006789,WBGENE00001263,WBGENE00004471,WBGENE00004470,WBGENE00004432,WBGENE00004426,WBGENE00006537,WBGENE00004480,WBGENE00000942,WBGENE00004482,WBGENE00003052,WBGENE00004408,WBGENE00004446,WBGENE00004444,WBGENE00004431,WBGENE00009158,WBGENE00004485,WBGENE00006876,WBGENE00004447,WBGENE00006529,WBGENE00006528,WBGENE00011867,WBGENE000…
GO:MF	structural constituent of ribosome	GO:0003735	0.000372907	3.4284	86	509	53	1392	0.104126	WBGENE00004483,WBGENE00004421,WBGENE00004471,WBGENE00004470,WBGENE00004432,WBGENE00004426,WBGENE00004480,WBGENE00004482,WBGENE00004408,WBGENE00004446,WBGENE00004444,WBGENE00004431,WBGENE00004485,WBGENE00004447,WBGENE00004414,WBGENE00004469,WBGENE00004425,WBGENE00004486,WBGENE00004491,WBGENE00004435,WBGENE00004413,WBGENE00004418,WBGENE00004439,WBGENE00004487,WBGENE00004412,WBGENE00004489,WBGENE000…
GO:MF	hydrolase activity, acting on acid anhydrides, in phosphorus-containing anhydrides	GO:0016818	0.00058586	3.23221	142	509	77	1392	0.151277	WBGENE00021811,WBGENE00010015,WBGENE00001167,WBGENE00006533,WBGENE00001130,WBGENE00001166,WBGENE00021857,WBGENE00003153,WBGENE00006537,WBGENE00004978,WBGENE00021466,WBGENE00009784,WBGENE00012896,WBGENE00003157,WBGENE00007000,WBGENE00004503,WBGENE00004501,WBGENE00006840,WBGENE00003156,WBGENE00006529,WBGENE00006528,WBGENE00002637,WBGENE00021934,WBGENE00000380,WBGENE00003154,WBGENE00021868,WBGENE000…
GO:MF	hydrolase activity, acting on acid anhydrides	GO:0016817	0.00058586	3.23221	142	509	77	1392	0.151277	WBGENE00021811,WBGENE00010015,WBGENE00001167,WBGENE00006533,WBGENE00001130,WBGENE00001166,WBGENE00021857,WBGENE00003153,WBGENE00006537,WBGENE00004978,WBGENE00021466,WBGENE00009784,WBGENE00012896,WBGENE00003157,WBGENE00007000,WBGENE00004503,WBGENE00004501,WBGENE00006840,WBGENE00003156,WBGENE00006529,WBGENE00006528,WBGENE00002637,WBGENE00021934,WBGENE00000380,WBGENE00003154,WBGENE00021868,WBGENE000…
GO:MF	pyrophosphatase activity	GO:0016462	0.00058586	3.23221	142	509	77	1392	0.151277	WBGENE00021811,WBGENE00010015,WBGENE00001167,WBGENE00006533,WBGENE00001130,WBGENE00001166,WBGENE00021857,WBGENE00003153,WBGENE00006537,WBGENE00004978,WBGENE00021466,WBGENE00009784,WBGENE00012896,WBGENE00003157,WBGENE00007000,WBGENE00004503,WBGENE00004501,WBGENE00006840,WBGENE00003156,WBGENE00006529,WBGENE00006528,WBGENE00002637,WBGENE00021934,WBGENE00000380,WBGENE00003154,WBGENE00021868,WBGENE000…
GO:MF	ribonucleoside triphosphate phosphatase activity	GO:0017111	0.00058586	3.23221	139	509	76	1392	0.149312	WBGENE00021811,WBGENE00010015,WBGENE00001167,WBGENE00006533,WBGENE00001130,WBGENE00001166,WBGENE00021857,WBGENE00003153,WBGENE00006537,WBGENE00004978,WBGENE00021466,WBGENE00012896,WBGENE00003157,WBGENE00007000,WBGENE00004503,WBGENE00004501,WBGENE00006840,WBGENE00003156,WBGENE00006529,WBGENE00006528,WBGENE00002637,WBGENE00021934,WBGENE00000380,WBGENE00003154,WBGENE00021868,WBGENE00004274,WBGENE000…
GO:MF	proton transmembrane transporter activity	GO:0015078	0.00111607	2.95231	34	509	25	1392	0.0491159	WBGENE00006519,WBGENE00010965,WBGENE00006913,WBGENE00000209,WBGENE00000207,WBGENE00010130,WBGENE00006911,WBGENE00006920,WBGENE00019061,WBGENE00020507,WBGENE00007385,WBGENE00010419,WBGENE00000206,WBGENE00006917,WBGENE00000230,WBGENE00000210,WBGENE00011015,WBGENE00022089,WBGENE00013025,WBGENE00000229,WBGENE00006914,WBGENE00011273,WBGENE00006921,WBGENE00002162,WBGENE00016258
GO:MF	carbohydrate derivative binding	GO:0097367	0.0027704	2.55746	327	509	151	1392	0.29666	WBGENE00012316,WBGENE00021811,WBGENE00010015,WBGENE00001167,WBGENE00006533,WBGENE00001130,WBGENE00006789,WBGENE00001166,WBGENE00003415,WBGENE00008167,WBGENE00021857,WBGENE00003153,WBGENE00003515,WBGENE00006537,WBGENE00003931,WBGENE00000064,WBGENE00003514,WBGENE00004978,WBGENE00021466,WBGENE00018890,WBGENE00004062,WBGENE00001262,WBGENE00001094,WBGENE00017125,WBGENE00006699,WBGENE00006945,WBGENE000…
GO:MF	ATP hydrolysis activity	GO:0016887	0.00852924	2.06909	83	509	47	1392	0.0923379	WBGENE00010015,WBGENE00003153,WBGENE00004978,WBGENE00012896,WBGENE00003157,WBGENE00004503,WBGENE00004501,WBGENE00006840,WBGENE00003156,WBGENE00002637,WBGENE00021934,WBGENE00000380,WBGENE00003154,WBGENE00004502,WBGENE00000378,WBGENE00004736,WBGENE00020391,WBGENE00001840,WBGENE00001598,WBGENE00008053,WBGENE00004506,WBGENE00011480,WBGENE00004416,WBGENE00003158,WBGENE00018782,WBGENE00003159,WBGENE000…
GO:MF	ribonucleotide binding	GO:0032553	0.00957176	2.01901	304	509	139	1392	0.273084	WBGENE00012316,WBGENE00021811,WBGENE00010015,WBGENE00001167,WBGENE00006533,WBGENE00001130,WBGENE00006789,WBGENE00001166,WBGENE00003415,WBGENE00008167,WBGENE00021857,WBGENE00003153,WBGENE00003515,WBGENE00006537,WBGENE00003931,WBGENE00000064,WBGENE00003514,WBGENE00004978,WBGENE00021466,WBGENE00018890,WBGENE00004062,WBGENE00001262,WBGENE00001094,WBGENE00017125,WBGENE00006699,WBGENE00006945,WBGENE000…
GO:MF	ATP-dependent protein folding chaperone	GO:0140662	0.00957176	2.01901	17	509	14	1392	0.0275049	WBGENE00021934,WBGENE00000380,WBGENE00000378,WBGENE00020391,WBGENE00018782,WBGENE00002005,WBGENE00000379,WBGENE00002010,WBGENE00009691,WBGENE00002008,WBGENE00016250,WBGENE00002025,WBGENE00000381,WBGENE00002007
GO:MF	purine ribonucleoside triphosphate binding	GO:0035639	0.0103716	1.98416	295	509	135	1392	0.265226	WBGENE00012316,WBGENE00021811,WBGENE00010015,WBGENE00001167,WBGENE00006533,WBGENE00001130,WBGENE00006789,WBGENE00001166,WBGENE00003415,WBGENE00008167,WBGENE00021857,WBGENE00003153,WBGENE00003515,WBGENE00006537,WBGENE00003931,WBGENE00000064,WBGENE00003514,WBGENE00004978,WBGENE00021466,WBGENE00018890,WBGENE00004062,WBGENE00001094,WBGENE00006699,WBGENE00006945,WBGENE00016995,WBGENE00012896,WBGENE000…
GO:MF	ATP-dependent activity	GO:0140657	0.0103716	1.98416	151	509	76	1392	0.149312	WBGENE00010015,WBGENE00006789,WBGENE00003153,WBGENE00003514,WBGENE00004978,WBGENE00010130,WBGENE00006911,WBGENE00018890,WBGENE00004062,WBGENE00006920,WBGENE00012896,WBGENE00003157,WBGENE00004503,WBGENE00003996,WBGENE00004501,WBGENE00006840,WBGENE00003156,WBGENE00002637,WBGENE00021934,WBGENE00000380,WBGENE00018152,WBGENE00003154,WBGENE00010260,WBGENE00020507,WBGENE00003777,WBGENE00004502,WBGENE000…
GO:MF	purine ribonucleotide binding	GO:0032555	0.0133537	1.8744	302	509	137	1392	0.269155	WBGENE00012316,WBGENE00021811,WBGENE00010015,WBGENE00001167,WBGENE00006533,WBGENE00001130,WBGENE00006789,WBGENE00001166,WBGENE00003415,WBGENE00008167,WBGENE00021857,WBGENE00003153,WBGENE00003515,WBGENE00006537,WBGENE00003931,WBGENE00000064,WBGENE00003514,WBGENE00004978,WBGENE00021466,WBGENE00018890,WBGENE00004062,WBGENE00001094,WBGENE00017125,WBGENE00006699,WBGENE00006945,WBGENE00016995,WBGENE000…
GO:MF	purine nucleotide binding	GO:0017076	0.0136725	1.86415	305	509	138	1392	0.27112	WBGENE00012316,WBGENE00021811,WBGENE00010015,WBGENE00001167,WBGENE00006533,WBGENE00001130,WBGENE00006789,WBGENE00001166,WBGENE00003415,WBGENE00008167,WBGENE00021857,WBGENE00003153,WBGENE00003515,WBGENE00006537,WBGENE00003931,WBGENE00000064,WBGENE00003514,WBGENE00004978,WBGENE00021466,WBGENE00018890,WBGENE00004062,WBGENE00001094,WBGENE00017125,WBGENE00006699,WBGENE00006945,WBGENE00016995,WBGENE000…
GO:MF	protein folding chaperone	GO:0044183	0.0145962	1.83576	25	509	18	1392	0.0353635	WBGENE00021934,WBGENE00000380,WBGENE00000378,WBGENE00020391,WBGENE00018782,WBGENE00002005,WBGENE00000379,WBGENE00002010,WBGENE00004798,WBGENE00009691,WBGENE00002008,WBGENE00016250,WBGENE00002025,WBGENE00000381,WBGENE00002007,WBGENE00002024,WBGENE00002018,WBGENE00002015
GO:MF	nucleotide binding	GO:0000166	0.0269849	1.56888	354	509	155	1392	0.304519	WBGENE00012316,WBGENE00021811,WBGENE00010015,WBGENE00001167,WBGENE00006533,WBGENE00001130,WBGENE00006789,WBGENE00001166,WBGENE00003415,WBGENE00008167,WBGENE00021857,WBGENE00003153,WBGENE00003515,WBGENE00006537,WBGENE00003931,WBGENE00015391,WBGENE00000064,WBGENE00003514,WBGENE00016943,WBGENE00001683,WBGENE00004978,WBGENE00021466,WBGENE00018890,WBGENE00004062,WBGENE00009784,WBGENE00001262,WBGENE000…
GO:MF	nucleoside phosphate binding	GO:1901265	0.0269849	1.56888	354	509	155	1392	0.304519	WBGENE00012316,WBGENE00021811,WBGENE00010015,WBGENE00001167,WBGENE00006533,WBGENE00001130,WBGENE00006789,WBGENE00001166,WBGENE00003415,WBGENE00008167,WBGENE00021857,WBGENE00003153,WBGENE00003515,WBGENE00006537,WBGENE00003931,WBGENE00015391,WBGENE00000064,WBGENE00003514,WBGENE00016943,WBGENE00001683,WBGENE00004978,WBGENE00021466,WBGENE00018890,WBGENE00004062,WBGENE00009784,WBGENE00001262,WBGENE000…
GO:MF	small molecule binding	GO:0036094	0.0269849	1.56888	385	509	167	1392	0.328094	WBGENE00012316,WBGENE00021811,WBGENE00010015,WBGENE00001167,WBGENE00006533,WBGENE00001130,WBGENE00006789,WBGENE00001166,WBGENE00003415,WBGENE00008167,WBGENE00021857,WBGENE00003153,WBGENE00003515,WBGENE00006537,WBGENE00003931,WBGENE00015391,WBGENE00000064,WBGENE00020696,WBGENE00003514,WBGENE00016943,WBGENE00001683,WBGENE00004978,WBGENE00021466,WBGENE00018890,WBGENE00004062,WBGENE00009784,WBGENE000…
GO:MF	rRNA binding	GO:0019843	0.0269849	1.56888	15	509	12	1392	0.0235756	WBGENE00004483,WBGENE00004482,WBGENE00004408,WBGENE00004435,WBGENE00004413,WBGENE00004439,WBGENE00004474,WBGENE00004473,WBGENE00004424,WBGENE00004422,WBGENE00004478,WBGENE00004420
GO:MF	RNA binding	GO:0003723	0.0269849	1.56888	185	509	88	1392	0.172888	WBGENE00006924,WBGENE00004483,WBGENE00001166,WBGENE00019510,WBGENE00004471,WBGENE00003415,WBGENE00010677,WBGENE00004426,WBGENE00001226,WBGENE00007463,WBGENE00004482,WBGENE00004408,WBGENE00021466,WBGENE00009784,WBGENE00004444,WBGENE00004431,WBGENE00020915,WBGENE00001094,WBGENE00004485,WBGENE00001423,WBGENE00014165,WBGENE00003902,WBGENE00003994,WBGENE00002850,WBGENE00004414,WBGENE00017245,WBGENE000…
GO:MF	ligase activity	GO:0016874	0.0306667	1.51333	49	509	29	1392	0.0569745	WBGENE00012316,WBGENE00003415,WBGENE00008669,WBGENE00001094,WBGENE00006699,WBGENE00006945,WBGENE00009812,WBGENE00019061,WBGENE00004679,WBGENE00004076,WBGENE00018152,WBGENE00010419,WBGENE00001337,WBGENE00003073,WBGENE00022037,WBGENE00001336,WBGENE00000230,WBGENE00022089,WBGENE00004258,WBGENE00003815,WBGENE00002238,WBGENE00002152,WBGENE00013025,WBGENE00006351,WBGENE00013575,WBGENE00000229,WBGENE000…
WP	Mitochondrial unfolded-protein response	WP:WP525	0.0113654	1.94442	102	127	63	122.498	0.496063	WBGENE00004483,WBGENE00004421,WBGENE00004471,WBGENE00003415,WBGENE00021857,WBGENE00004470,WBGENE00004432,WBGENE00004426,WBGENE00004480,WBGENE00004482,WBGENE00004446,WBGENE00004431,WBGENE00001094,WBGENE00006945,WBGENE00004485,WBGENE00007000,WBGENE00004679,WBGENE00004447,WBGENE00004414,WBGENE00004469,WBGENE00004425,WBGENE00004486,WBGENE00004491,WBGENE00004435,WBGENE00004413,WBGENE00004439,WBGENE000…
WP	Cytoplasmic ribosomal proteins	WP:WP540	0.000140912	3.85105	57	127	43	165.595	0.338583	WBGENE00004483,WBGENE00004421,WBGENE00004471,WBGENE00004470,WBGENE00004426,WBGENE00004480,WBGENE00004482,WBGENE00004408,WBGENE00004446,WBGENE00004444,WBGENE00004485,WBGENE00004447,WBGENE00004414,WBGENE00004469,WBGENE00004425,WBGENE00004486,WBGENE00004435,WBGENE00004413,WBGENE00004487,WBGENE00004412,WBGENE00004489,WBGENE00004474,WBGENE00004436,WBGENE00004434,WBGENE00004430,WBGENE00004475,WBGENE000…
KEGG	Oxidative phosphorylation	KEGG:00190	0.000140388	3.85267	73	290	50	192.634	0.172414	WBGENE00006519,WBGENE00006913,WBGENE00000209,WBGENE00000207,WBGENE00021562,WBGENE00019401,WBGENE00015391,WBGENE00011679,WBGENE00010130,WBGENE00012354,WBGENE00006920,WBGENE00020417,WBGENE00019061,WBGENE00006433,WBGENE00013406,WBGENE00015810,WBGENE00014086,WBGENE00020757,WBGENE00012158,WBGENE00020507,WBGENE00007385,WBGENE00007880,WBGENE00010419,WBGENE00021952,WBGENE00000206,WBGENE00001520,WBGENE000…
GO:BP	determination of adult lifespan	GO:0008340	0.00634149	2.19781	70	501	42	92.308	0.0838323	WBGENE00021811,WBGENE00006439,WBGENE00004480,WBGENE00001564,WBGENE00003052,WBGENE00004444,WBGENE00004431,WBGENE00020417,WBGENE00004679,WBGENE00011867,WBGENE00001173,WBGENE00003920,WBGENE00004491,WBGENE00004736,WBGENE00001840,WBGENE00016405,WBGENE00004475,WBGENE00000230,WBGENE00009897,WBGENE00003877,WBGENE00002005,WBGENE00000915,WBGENE00002238,WBGENE00004415,WBGENE00004479,WBGENE00004417,WBGENE000…
GO:CC	cytosolic ribosome	GO:0022626	1.20684e-06	5.91835	72	548	50	1540	0.0912409	WBGENE00004483,WBGENE00004421,WBGENE00004471,WBGENE00004470,WBGENE00004432,WBGENE00004426,WBGENE00004480,WBGENE00004482,WBGENE00004408,WBGENE00004446,WBGENE00004444,WBGENE00004431,WBGENE00004485,WBGENE00004447,WBGENE00004414,WBGENE00004469,WBGENE00004425,WBGENE00004491,WBGENE00004435,WBGENE00004413,WBGENE00004418,WBGENE00004439,WBGENE00004412,WBGENE00004489,WBGENE00004450,WBGENE00004474,WBGENE000…
GO:CC	cytoplasm	GO:0005737	9.02549e-05	4.04453	1067	548	422	1540	0.770073	WBGENE00012316,WBGENE00010015,WBGENE00001167,WBGENE00006924,WBGENE00004483,WBGENE00006519,WBGENE00004421,WBGENE00003369,WBGENE00017643,WBGENE00006533,WBGENE00009542,WBGENE00010965,WBGENE00020658,WBGENE00021883,WBGENE00006439,WBGENE00001130,WBGENE00006789,WBGENE00022114,WBGENE00020511,WBGENE00004471,WBGENE00010556,WBGENE00002054,WBGENE00004458,WBGENE00003415,WBGENE00008920,WBGENE00000209,WBGENE000…
GO:CC	ribosomal subunit	GO:0044391	9.02549e-05	4.04453	83	548	51	1540	0.0930657	WBGENE00004483,WBGENE00004421,WBGENE00004471,WBGENE00010556,WBGENE00004470,WBGENE00004432,WBGENE00004426,WBGENE00004480,WBGENE00004482,WBGENE00004408,WBGENE00004446,WBGENE00004444,WBGENE00004431,WBGENE00004485,WBGENE00004447,WBGENE00004414,WBGENE00004469,WBGENE00004425,WBGENE00004491,WBGENE00004435,WBGENE00004413,WBGENE00004418,WBGENE00004439,WBGENE00004487,WBGENE00004412,WBGENE00004489,WBGENE000…
GO:CC	ribosome	GO:0005840	9.02549e-05	4.04453	95	548	57	1540	0.104015	WBGENE00004483,WBGENE00004421,WBGENE00004471,WBGENE00010556,WBGENE00004470,WBGENE00004432,WBGENE00004426,WBGENE00004480,WBGENE00004482,WBGENE00004408,WBGENE00004446,WBGENE00004444,WBGENE00004431,WBGENE00004485,WBGENE00004447,WBGENE00004414,WBGENE00004469,WBGENE00004425,WBGENE00004486,WBGENE00004491,WBGENE00004435,WBGENE00004413,WBGENE00004418,WBGENE00004439,WBGENE00004487,WBGENE00004412,WBGENE000…
GO:CC	proton-transporting two-sector ATPase complex	GO:0016469	9.02549e-05	4.04453	32	548	25	1540	0.0456204	WBGENE00006913,WBGENE00020511,WBGENE00000209,WBGENE00000207,WBGENE00010130,WBGENE00006911,WBGENE00006920,WBGENE00019061,WBGENE00012315,WBGENE00020507,WBGENE00007385,WBGENE00010419,WBGENE00021952,WBGENE00000206,WBGENE00006917,WBGENE00000230,WBGENE00000210,WBGENE00011015,WBGENE00022089,WBGENE00013025,WBGENE00000229,WBGENE00006914,WBGENE00011273,WBGENE00006921,WBGENE00016258
GO:CC	cytosol	GO:0005829	9.02549e-05	4.04453	209	548	106	1540	0.193431	WBGENE00004483,WBGENE00004421,WBGENE00020658,WBGENE00004471,WBGENE00010556,WBGENE00003415,WBGENE00004470,WBGENE00010677,WBGENE00004432,WBGENE00004426,WBGENE00004480,WBGENE00004482,WBGENE00001683,WBGENE00004408,WBGENE00004446,WBGENE00009784,WBGENE00004444,WBGENE00001262,WBGENE00004431,WBGENE00001094,WBGENE00004485,WBGENE00016995,WBGENE00003157,WBGENE00004679,WBGENE00004447,WBGENE00001173,WBGENE000…
GO:CC	protein-containing complex	GO:0032991	0.000148801	3.82739	596	548	255	1540	0.465328	WBGENE00001167,WBGENE00006924,WBGENE00004483,WBGENE00006519,WBGENE00004421,WBGENE00003369,WBGENE00017643,WBGENE00009542,WBGENE00006913,WBGENE00006789,WBGENE00001263,WBGENE00001166,WBGENE00020511,WBGENE00004471,WBGENE00010556,WBGENE00004458,WBGENE00000209,WBGENE00004470,WBGENE00000207,WBGENE00010677,WBGENE00004432,WBGENE00004426,WBGENE00003515,WBGENE00006537,WBGENE00021562,WBGENE00019401,WBGENE000…
GO:CC	cytosolic small ribosomal subunit	GO:0022627	0.000174726	3.75764	26	548	21	1540	0.0383212	WBGENE00004483,WBGENE00004471,WBGENE00004470,WBGENE00004480,WBGENE00004482,WBGENE00004485,WBGENE00004469,WBGENE00004491,WBGENE00004489,WBGENE00004474,WBGENE00004473,WBGENE00004477,WBGENE00004497,WBGENE00004496,WBGENE00004481,WBGENE00004479,WBGENE00004472,WBGENE00004478,WBGENE00004484,WBGENE00004476,WBGENE00004488
GO:CC	membrane protein complex	GO:0098796	0.00174089	2.75923	165	548	83	1540	0.15146	WBGENE00006519,WBGENE00009542,WBGENE00006913,WBGENE00020511,WBGENE00000209,WBGENE00000207,WBGENE00021562,WBGENE00019401,WBGENE00004755,WBGENE00003931,WBGENE00015391,WBGENE00004978,WBGENE00010130,WBGENE00006911,WBGENE00012354,WBGENE00010117,WBGENE00020683,WBGENE00006920,WBGENE00009092,WBGENE00004014,WBGENE00007686,WBGENE00001679,WBGENE00020417,WBGENE00019061,WBGENE00011867,WBGENE00006433,WBGENE000…
GO:CC	ribonucleoprotein complex	GO:1990904	0.00264627	2.57737	162	548	81	1540	0.14781	WBGENE00001167,WBGENE00006924,WBGENE00004483,WBGENE00004421,WBGENE00001166,WBGENE00004471,WBGENE00010556,WBGENE00004470,WBGENE00010677,WBGENE00004432,WBGENE00004426,WBGENE00001226,WBGENE00007463,WBGENE00004480,WBGENE00004482,WBGENE00004408,WBGENE00004446,WBGENE00004444,WBGENE00004431,WBGENE00020915,WBGENE00004485,WBGENE00012896,WBGENE00020423,WBGENE00001423,WBGENE00004447,WBGENE00003902,WBGENE000…
GO:CC	small ribosomal subunit	GO:0015935	0.00287154	2.54189	33	548	23	1540	0.0419708	WBGENE00004483,WBGENE00004471,WBGENE00010556,WBGENE00004470,WBGENE00004480,WBGENE00004482,WBGENE00004485,WBGENE00004469,WBGENE00004491,WBGENE00004487,WBGENE00004489,WBGENE00004474,WBGENE00004473,WBGENE00004477,WBGENE00004497,WBGENE00004496,WBGENE00004481,WBGENE00004479,WBGENE00004472,WBGENE00004478,WBGENE00004484,WBGENE00004476,WBGENE00004488
GO:CC	mitochondrial proton-transporting ATP synthase complex	GO:0005753	0.00287817	2.54088	15	548	13	1540	0.0237226	WBGENE00020511,WBGENE00000209,WBGENE00000207,WBGENE00019061,WBGENE00012315,WBGENE00007385,WBGENE00010419,WBGENE00000206,WBGENE00000230,WBGENE00000210,WBGENE00011015,WBGENE00000229,WBGENE00011273
GO:CC	proton-transporting ATP synthase complex	GO:0045259	0.0040499	2.39256	17	548	14	1540	0.0255474	WBGENE00020511,WBGENE00000209,WBGENE00000207,WBGENE00019061,WBGENE00012315,WBGENE00007385,WBGENE00010419,WBGENE00000206,WBGENE00000230,WBGENE00000210,WBGENE00011015,WBGENE00022089,WBGENE00000229,WBGENE00011273
GO:CC	supramolecular polymer	GO:0099081	0.00597092	2.22396	102	548	54	1540	0.0985401	WBGENE00003369,WBGENE00006533,WBGENE00001130,WBGENE00006789,WBGENE00001263,WBGENE00002054,WBGENE00010665,WBGENE00006994,WBGENE00002052,WBGENE00003515,WBGENE00006537,WBGENE00003931,WBGENE00000064,WBGENE00003514,WBGENE00000942,WBGENE00003052,WBGENE00002055,WBGENE00002056,WBGENE00022500,WBGENE00003485,WBGENE00004130,WBGENE00006840,WBGENE00006876,WBGENE00006754,WBGENE00022048,WBGENE00006529,WBGENE000…
GO:CC	inner mitochondrial membrane protein complex	GO:0098800	0.00618327	2.20878	75	548	42	1540	0.0766423	WBGENE00006519,WBGENE00020511,WBGENE00000209,WBGENE00000207,WBGENE00021562,WBGENE00019401,WBGENE00015391,WBGENE00004978,WBGENE00012354,WBGENE00004014,WBGENE00020417,WBGENE00019061,WBGENE00006433,WBGENE00012315,WBGENE00013406,WBGENE00015810,WBGENE00014086,WBGENE00007385,WBGENE00007880,WBGENE00010419,WBGENE00004015,WBGENE00000206,WBGENE00001520,WBGENE00000230,WBGENE00000210,WBGENE00011015,WBGENE000…
GO:CC	intracellular non-membrane-bounded organelle	GO:0043232	0.00620243	2.20744	394	548	170	1540	0.310219	WBGENE00010015,WBGENE00004483,WBGENE00004421,WBGENE00003369,WBGENE00017643,WBGENE00006533,WBGENE00017719,WBGENE00001130,WBGENE00006789,WBGENE00004471,WBGENE00010556,WBGENE00002054,WBGENE00004458,WBGENE00007024,WBGENE00004470,WBGENE00010665,WBGENE00006994,WBGENE00010677,WBGENE00002052,WBGENE00004432,WBGENE00004426,WBGENE00003515,WBGENE00006537,WBGENE00003931,WBGENE00000064,WBGENE00003514,WBGENE000…
GO:CC	non-membrane-bounded organelle	GO:0043228	0.00620243	2.20744	394	548	170	1540	0.310219	WBGENE00010015,WBGENE00004483,WBGENE00004421,WBGENE00003369,WBGENE00017643,WBGENE00006533,WBGENE00017719,WBGENE00001130,WBGENE00006789,WBGENE00004471,WBGENE00010556,WBGENE00002054,WBGENE00004458,WBGENE00007024,WBGENE00004470,WBGENE00010665,WBGENE00006994,WBGENE00010677,WBGENE00002052,WBGENE00004432,WBGENE00004426,WBGENE00003515,WBGENE00006537,WBGENE00003931,WBGENE00000064,WBGENE00003514,WBGENE000…
GO:CC	supramolecular complex	GO:0099080	0.00629993	2.20066	158	548	77	1540	0.140511	WBGENE00003369,WBGENE00017643,WBGENE00006533,WBGENE00001130,WBGENE00006789,WBGENE00001263,WBGENE00010556,WBGENE00002054,WBGENE00010665,WBGENE00006994,WBGENE00010677,WBGENE00002052,WBGENE00003515,WBGENE00006537,WBGENE00003931,WBGENE00000064,WBGENE00003514,WBGENE00000942,WBGENE00003052,WBGENE00002055,WBGENE00002056,WBGENE00016139,WBGENE00022500,WBGENE00003485,WBGENE00004130,WBGENE00004046,WBGENE000…
GO:CC	cytosolic large ribosomal subunit	GO:0022625	0.00629993	2.20066	43	548	27	1540	0.0492701	WBGENE00004421,WBGENE00004432,WBGENE00004426,WBGENE00004408,WBGENE00004446,WBGENE00004444,WBGENE00004431,WBGENE00004447,WBGENE00004414,WBGENE00004425,WBGENE00004435,WBGENE00004413,WBGENE00004418,WBGENE00004439,WBGENE00004412,WBGENE00004450,WBGENE00004436,WBGENE00004430,WBGENE00004424,WBGENE00004419,WBGENE00004422,WBGENE00004415,WBGENE00004417,WBGENE00004420,WBGENE00004409,WBGENE00004428,WBGENE000…
GO:CC	proton-transporting two-sector ATPase complex, catalytic domain	GO:0033178	0.00629993	2.20066	11	548	10	1540	0.0182482	WBGENE00006920,WBGENE00019061,WBGENE00020507,WBGENE00010419,WBGENE00006917,WBGENE00000230,WBGENE00022089,WBGENE00013025,WBGENE00000229,WBGENE00006921
GO:CC	intracellular anatomical structure	GO:0005622	0.00695719	2.15757	1274	548	478	1540	0.872263	WBGENE00012316,WBGENE00010015,WBGENE00001167,WBGENE00006924,WBGENE00004483,WBGENE00006519,WBGENE00004421,WBGENE00003369,WBGENE00017643,WBGENE00006533,WBGENE00009542,WBGENE00017719,WBGENE00010965,WBGENE00020658,WBGENE00021883,WBGENE00006439,WBGENE00001130,WBGENE00006789,WBGENE00001166,WBGENE00022114,WBGENE00020511,WBGENE00004471,WBGENE00010556,WBGENE00002054,WBGENE00004458,WBGENE00003415,WBGENE000…
GO:CC	supramolecular fiber	GO:0099512	0.00919568	2.03642	100	548	52	1540	0.0948905	WBGENE00003369,WBGENE00006533,WBGENE00001130,WBGENE00006789,WBGENE00002054,WBGENE00010665,WBGENE00006994,WBGENE00002052,WBGENE00003515,WBGENE00006537,WBGENE00003931,WBGENE00000064,WBGENE00003514,WBGENE00000942,WBGENE00003052,WBGENE00002055,WBGENE00002056,WBGENE00022500,WBGENE00003485,WBGENE00004130,WBGENE00006840,WBGENE00006876,WBGENE00006754,WBGENE00022048,WBGENE00006529,WBGENE00006528,WBGENE000…
GO:CC	cytoskeleton	GO:0005856	0.0145989	1.83568	123	548	61	1540	0.111314	WBGENE00003369,WBGENE00017643,WBGENE00006533,WBGENE00001130,WBGENE00006789,WBGENE00010556,WBGENE00002054,WBGENE00006994,WBGENE00002052,WBGENE00003515,WBGENE00006537,WBGENE00003931,WBGENE00000064,WBGENE00003514,WBGENE00000942,WBGENE00003052,WBGENE00002055,WBGENE00002056,WBGENE00022500,WBGENE00003485,WBGENE00004130,WBGENE00004459,WBGENE00006840,WBGENE00006876,WBGENE00006754,WBGENE00022048,WBGENE000…
GO:CC	mitochondrial protein-containing complex	GO:0098798	0.0176088	1.75427	100	548	51	1540	0.0930657	WBGENE00006519,WBGENE00020511,WBGENE00000209,WBGENE00000207,WBGENE00021562,WBGENE00019401,WBGENE00015391,WBGENE00004978,WBGENE00012354,WBGENE00009092,WBGENE00004014,WBGENE00007686,WBGENE00020417,WBGENE00019061,WBGENE00006433,WBGENE00012315,WBGENE00013406,WBGENE00015810,WBGENE00020347,WBGENE00014086,WBGENE00007385,WBGENE00007880,WBGENE00010419,WBGENE00001662,WBGENE00009082,WBGENE00004015,WBGENE000…
GO:CC	polymeric cytoskeletal fiber	GO:0099513	0.0392722	1.40592	50	548	28	1540	0.0510949	WBGENE00006533,WBGENE00001130,WBGENE00002054,WBGENE00006994,WBGENE00002052,WBGENE00006537,WBGENE00000064,WBGENE00003052,WBGENE00002055,WBGENE00002056,WBGENE00022500,WBGENE00003485,WBGENE00006840,WBGENE00006876,WBGENE00022048,WBGENE00006529,WBGENE00006528,WBGENE00006530,WBGENE00004855,WBGENE00018900,WBGENE00002050,WBGENE00000962,WBGENE00001333,WBGENE00002053,WBGENE00018782,WBGENE00001093,WBGENE000…
GO:CC	intermediate filament cytoskeleton	GO:0045111	0.0392722	1.40592	11	548	9	1540	0.0164234	WBGENE00002054,WBGENE00002052,WBGENE00003052,WBGENE00002055,WBGENE00002056,WBGENE00003485,WBGENE00006876,WBGENE00002050,WBGENE00002053
GO:CC	envelope	GO:0031975	0.0392722	1.40592	180	548	82	1540	0.149635	WBGENE00010015,WBGENE00006519,WBGENE00010965,WBGENE00006439,WBGENE00020511,WBGENE00010556,WBGENE00000209,WBGENE00000207,WBGENE00021562,WBGENE00012907,WBGENE00019401,WBGENE00015391,WBGENE00010780,WBGENE00003052,WBGENE00004978,WBGENE00012354,WBGENE00009092,WBGENE00004459,WBGENE00008505,WBGENE00004014,WBGENE00007686,WBGENE00020417,WBGENE00006840,WBGENE00019061,WBGENE00006433,WBGENE00012315,WBGENE000…
GO:CC	organelle envelope	GO:0031967	0.0392722	1.40592	180	548	82	1540	0.149635	WBGENE00010015,WBGENE00006519,WBGENE00010965,WBGENE00006439,WBGENE00020511,WBGENE00010556,WBGENE00000209,WBGENE00000207,WBGENE00021562,WBGENE00012907,WBGENE00019401,WBGENE00015391,WBGENE00010780,WBGENE00003052,WBGENE00004978,WBGENE00012354,WBGENE00009092,WBGENE00004459,WBGENE00008505,WBGENE00004014,WBGENE00007686,WBGENE00020417,WBGENE00006840,WBGENE00019061,WBGENE00006433,WBGENE00012315,WBGENE000…
GO:CC	large ribosomal subunit	GO:0015934	0.0392722	1.40592	50	548	28	1540	0.0510949	WBGENE00004421,WBGENE00004432,WBGENE00004426,WBGENE00004408,WBGENE00004446,WBGENE00004444,WBGENE00004431,WBGENE00004447,WBGENE00004414,WBGENE00004425,WBGENE00004435,WBGENE00004413,WBGENE00004418,WBGENE00004439,WBGENE00004412,WBGENE00004450,WBGENE00004436,WBGENE00004430,WBGENE00004424,WBGENE00004419,WBGENE00004422,WBGENE00004415,WBGENE00004417,WBGENE00004420,WBGENE00004409,WBGENE00004428,WBGENE000…
GO:CC	intermediate filament	GO:0005882	0.0392722	1.40592	11	548	9	1540	0.0164234	WBGENE00002054,WBGENE00002052,WBGENE00003052,WBGENE00002055,WBGENE00002056,WBGENE00003485,WBGENE00006876,WBGENE00002050,WBGENE00002053
GO:CC	mitochondrial membrane	GO:0031966	0.0392722	1.40592	137	548	65	1540	0.118613	WBGENE00010015,WBGENE00006519,WBGENE00010965,WBGENE00006439,WBGENE00020511,WBGENE00000209,WBGENE00000207,WBGENE00021562,WBGENE00012907,WBGENE00019401,WBGENE00015391,WBGENE00010780,WBGENE00004978,WBGENE00012354,WBGENE00009092,WBGENE00008505,WBGENE00004014,WBGENE00007686,WBGENE00020417,WBGENE00019061,WBGENE00006433,WBGENE00012315,WBGENE00013406,WBGENE00015810,WBGENE00014086,WBGENE00044026,WBGENE000…
GO:CC	respiratory chain complex	GO:0098803	0.0433059	1.36345	46	548	26	1540	0.0474453	WBGENE00006519,WBGENE00021562,WBGENE00019401,WBGENE00015391,WBGENE00012354,WBGENE00020417,WBGENE00006433,WBGENE00013406,WBGENE00015810,WBGENE00014086,WBGENE00007880,WBGENE00001520,WBGENE00012553,WBGENE00012376,WBGENE00021839,WBGENE00021800,WBGENE00010326,WBGENE00022170,WBGENE00013308,WBGENE00003831,WBGENE00022169,WBGENE00002162,WBGENE00020181,WBGENE00007684,WBGENE00009992,WBGENE00000869
GO:CC	oxidoreductase complex	GO:1990204	0.0433059	1.36345	55	548	30	1540	0.0547445	WBGENE00021562,WBGENE00019401,WBGENE00015391,WBGENE00020417,WBGENE00006433,WBGENE00013406,WBGENE00015810,WBGENE00014086,WBGENE00020679,WBGENE00003963,WBGENE00007880,WBGENE00009082,WBGENE00001520,WBGENE00012376,WBGENE00021839,WBGENE00009664,WBGENE00021800,WBGENE00010326,WBGENE00020950,WBGENE00013308,WBGENE00003831,WBGENE00007993,WBGENE00022169,WBGENE00002162,WBGENE00020181,WBGENE00012031,WBGENE000…
GO:BP	energy derivation by oxidation of organic compounds	GO:0015980	0.0140462	1.85244	70	501	41	75.9501	0.0818363	WBGENE00006519,WBGENE00010965,WBGENE00010665,WBGENE00021562,WBGENE00019401,WBGENE00015391,WBGENE00020696,WBGENE00001564,WBGENE00012354,WBGENE00009812,WBGENE00004014,WBGENE00020417,WBGENE00006433,WBGENE00013406,WBGENE00015810,WBGENE00014086,WBGENE00020679,WBGENE00007880,WBGENE00004015,WBGENE00001520,WBGENE00002855,WBGENE00000230,WBGENE00012553,WBGENE00012376,WBGENE00021839,WBGENE00009664,WBGENE000…
GO:BP	cellular respiration	GO:0045333	0.0148034	1.82964	66	501	39	71.3559	0.0778443	WBGENE00006519,WBGENE00010965,WBGENE00021562,WBGENE00019401,WBGENE00015391,WBGENE00001564,WBGENE00012354,WBGENE00009812,WBGENE00004014,WBGENE00020417,WBGENE00006433,WBGENE00013406,WBGENE00015810,WBGENE00014086,WBGENE00020679,WBGENE00007880,WBGENE00004015,WBGENE00001520,WBGENE00002855,WBGENE00000230,WBGENE00012553,WBGENE00012376,WBGENE00021839,WBGENE00009664,WBGENE00000041,WBGENE00000833,WBGENE000…
GO:BP	aerobic respiration	GO:0009060	0.0156247	1.80619	62	501	37	66.829	0.0738523	WBGENE00006519,WBGENE00010965,WBGENE00021562,WBGENE00019401,WBGENE00015391,WBGENE00001564,WBGENE00012354,WBGENE00009812,WBGENE00004014,WBGENE00020417,WBGENE00006433,WBGENE00013406,WBGENE00015810,WBGENE00014086,WBGENE00020679,WBGENE00007880,WBGENE00004015,WBGENE00001520,WBGENE00000230,WBGENE00012553,WBGENE00012376,WBGENE00021839,WBGENE00009664,WBGENE00000041,WBGENE00000833,WBGENE00020950,WBGENE000…
GO:BP	proton transmembrane transport	GO:1902600	0.00834423	2.07861	32	501	23	47.8081	0.0459082	WBGENE00006519,WBGENE00010965,WBGENE00006913,WBGENE00000209,WBGENE00000207,WBGENE00010130,WBGENE00006911,WBGENE00006920,WBGENE00020507,WBGENE00007385,WBGENE00010419,WBGENE00000206,WBGENE00006917,WBGENE00000210,WBGENE00011015,WBGENE00012376,WBGENE00001137,WBGENE00013025,WBGENE00000229,WBGENE00006914,WBGENE00006921,WBGENE00002162,WBGENE00016258
TF	Factor: lin-14; motif: GAACRC	TF:M02380	0.0476684	1.32177	619	543	238	1621	0.438306	WBGENE00014826,WBGENE00021811,WBGENE00001167,WBGENE00006519,WBGENE00003369,WBGENE00009542,WBGENE00017719,WBGENE00020658,WBGENE00021883,WBGENE00006439,WBGENE00011629,WBGENE00010701,WBGENE00001166,WBGENE00020511,WBGENE00007024,WBGENE00021857,WBGENE00010665,WBGENE00010677,WBGENE00003153,WBGENE00002052,WBGENE00004432,WBGENE00004426,WBGENE00003515,WBGENE00006537,WBGENE00011679,WBGENE00001226,WBGENE000…

## Sheet: Supplementary Table 3
Electron Transport Chain Proteins enriched in the Abeta insoluble proteome
Those enriched in Aging insoluble proteome indicated in col H
Electron Transport Chain Genes	Gene Name	Uniprot TM domains	Exp 1AVG log2FC	Exp 2 AVG log2FC	ETC Complex	Nuclear or Mitochondrial DNA	Enriched in Aging Insoluble Proteome?
WBGene00009992	F53F4.10	Probable NADH dehydrogenase [ubiquinone] flavoprotein 2, mitochondrial (EC 7.1.1.2)	3.19972	4.19379	Complex I	Nuclear
WBGene00007684	C18E9.4	NADH dehydrogenase [ubiquinone] 1 beta subcomplex subunit 3 (Complex I-B12) (NADH-ubiquinone oxidoreductase B12 subunit)	3.3465	3.99208	Complex I	Nuclear
WBGene00007880	C33A12.1	Probable NADH dehydrogenase [ubiquinone] 1 alpha subcomplex subunit 5	4.61023	2.54972	Complex I	Nuclear	WBGene00007880
WBGene00003831	nuo-1	NADH dehydrogenase [ubiquinone] flavoprotein 1, mitochondrial (EC 7.1.1.2)	3.571	3.23895	Complex I	Nuclear
WBGene00022169	Y71H2AM.4	NADH dehydrogenase [ubiquinone] 1 subunit C2	3.17875	3.39722	Complex I	Nuclear
WBGene00018361	F42G8.10	NADH dehydrogenase [ubiquinone] 1 beta subcomplex subunit 11, mitochondrial (Complex I-ESSS) (NADH-ubiquinone oxidoreductase ESSS subunit)	3.19862	3.12622	Complex I	Nuclear
WBGene00012376	nduf-7	Probable NADH dehydrogenase [ubiquinone] iron-sulfur protein 7, mitochondrial (EC 7.1.1.2) (Complex I-20kD) (CI-20kD) (NADH-ubiquinone oxidoreductase 20 kDa subunit)	3.47242	2.83331	Complex I	Nuclear
WBGene00013308	nuo-3	NADH Ubiquinone Oxidoreductase	2.95974	3.23249	Complex I	Nuclear
WBGene00021800	nduf-9	NmrA domain-containing protein	3.13396	2.95656	Complex I	Nuclear	WBGene00021800
WBGene00014086	ZK809.3	NADH dehydrogenase [ubiquinone] 1 beta subcomplex subunit 6 (Complex I-B17) (NADH-ubiquinone oxidoreductase B17 subunit)	3.54386	2.46002	Complex I	Nuclear
WBGene00020417	nuo-2	NADH dehydrogenase [ubiquinone] iron-sulfur protein 3, mitochondrial	3.76862	2.23113	Complex I	Nuclear	WBGene00020417
WBGene00021839	nduf-5	NADH dehydrogenase [ubiquinone] iron-sulfur protein 5 (Complex I-15 kDa) (NADH-ubiquinone oxidoreductase 15 kDa subunit)	2.80449	2.83638	Complex I	Nuclear
WBGene00013406	Y63D3A.7	NADH dehydrogenase [ubiquinone] 1 alpha subcomplex subunit 2 (Complex I-B8) (NADH-ubiquinone oxidoreductase B8 subunit)	3.12905	2.34703	Complex I	Nuclear
WBGene00001520	gas-1	Probable NADH dehydrogenase [ubiquinone] iron-sulfur protein 2, mitochondrial (EC 7.1.1.2) (Complex I-49kD) (CI-49kD) (NADH-ubiquinone oxidoreductase 49 kDa subunit)	2.42731	2.73331	Complex I	Nuclear
WBGene00010326	F59C6.5	NADH dehydrogenase [ubiquinone] 1 beta subcomplex subunit 10	1.85359	3.05546	Complex I	Nuclear
WBGene00019401	nuo-4	NADH dehydrogenase [ubiquinone] 1 alpha subcomplex subunit 10, mitochondrial	2.92238	1.83539	Complex I	Nuclear	WBGene00019401
WBGene00015810	C16A3.5	NADH dehydrogenase [ubiquinone] 1 beta subcomplex subunit 9 (Complex I-B22) (NADH-ubiquinone oxidoreductase B22 subunit)	2.19923	2.38269	Complex I	Nuclear	WBGene00015810
WBGene00021562	nuo-5	NADH-ubiquinone oxidoreductase 75 kDa subunit, mitochondrial	1.91665	1.81083	Complex I	Nuclear	WBGene00021562
WBGene00006433	sdhb-1	Succinate dehydrogenase [ubiquinone] iron-sulfur subunit, mitochondrial (EC 1.3.5.1) (Iron-sulfur subunit of complex II) (Ip)	3.31682	2.32612	Complex II	Nuclear	WBGene00006433
WBGene00015391	sdha-1	Succinate dehydrogenase [ubiquinone] flavoprotein subunit, mitochondrial (EC 1.3.5.1) (Flavoprotein subunit of complex II) (FP)	3.31924	1.84808	Complex II	Nuclear	WBGene00015391
WBGene00020757	ucr-2.3	Peptidase_M16 domain-containing protein	4.87407	2.47957	Complex III	Nuclear
WBGene00000869	cyc-1	Cytochrome c domain-containing protein	2.35526	4.7871	Complex III	Nuclear
WBGene00002162	isp-1	Cytochrome b-c1 complex subunit Rieske, mitochondrial (EC 7.1.1.8)	3.43124	3.69528	Complex III	Nuclear	WBGene00002162
WBGene00020181	T02H6.11	Cytochrome b-c1 complex subunit 7 (Complex III subunit VII) (Ubiquinol-cytochrome c reductase complex 14 kDa protein)	3.13433	3.70439	Complex III	Nuclear
WBGene00012158	ucr-2.1	Ubiquinol-Cytochrome c oxidoReductase complex	3.85095	2.48698	Complex III	Nuclear
WBGene00011679	ucr-2.2	Peptidase_M16 domain-containing protein	2.26318	1.85203	Complex III	Nuclear	WBGene00011679
WBGene00022170	cox-6B	Cytochrome OXidase assembly protein	2.54903	3.08195	Complex IV	Nuclear
WBGene00012354	cox-4	Cytochrome c oxidase subunit 4	3.50879	2.07631	Complex IV	Nuclear	WBGene00012354
WBGene00012553	cox-5A	Cytochrome c oxidase subunit 5A, mitochondrial (Cytochrome c oxidase polypeptide Va)	2.4402	2.82207	Complex IV	Nuclear
WBGene00006519	cox-6A	Cytochrome c oxidase subunit 6A, mitochondrial (Cytochrome c oxidase polypeptide VIa)	2.57811	1.0422	Complex IV	Nuclear
WBGene00010965	ctc-2	Cytochrome c oxidase subunit 2 (EC 7.1.1.9) (Cytochrome c oxidase polypeptide II)	1.84023	1.19987	Complex IV	Mitochondrial
WBGene00000230	atp-3	ATP synthase subunit O, mitochondrial (Oligomycin sensitivity conferral protein)	4.1104	2.79883	Complex V	Nuclear	WBGene00000230
WBGene00000229	atp-2	ATP synthase subunit beta, mitochondrial (EC 7.1.2.2)	3.52078	3.21584	Complex V	Nuclear	WBGene00000229
WBGene00011273	R53.4	Putative ATP synthase subunit f, mitochondrial	3.31701	3.40249	Complex V	Nuclear
WBGene00022089	Y69A2AR.18	ATP synthase subunit gamma	3.29231	2.85476	Complex V	Nuclear	WBGene00022089
WBGene00010419	atp-1	ATP synthase subunit alpha, mitochondrial (ATP synthase subunit atp-1)	3.45249	2.608	Complex V	Nuclear	WBGene00010419
WBGene00019061	F58F12.1	ATP synthase subunit delta, mitochondrial (F-ATPase delta subunit)	3.67733	2.26147	Complex V	Nuclear	WBGene00019061
WBGene00000206	asb-1	ATP synthase F(0) complex subunit B1, mitochondrial (ATP synthase peripheral stalk-membrane subunit B1) (ATP synthase proton-transporting mitochondrial F(0) complex subunit B1) (ATP synthase subunit B1) (ATPase subunit B1)	3.12924	2.71663	Complex V	Nuclear	WBGene00000206
WBGene00011015	R04F11.2	ATP synthase subunit e, mitochondrial	2.49112	2.81891	Complex V	Nuclear
WBGene00000210	asg-2	Probable ATP synthase subunit g 2, mitochondrial (ATPase subunit g 2)	2.46482	2.80758	Complex V	Nuclear
WBGene00007385	atp-5	ATP synthase subunit d, mitochondrial	2.53714	2.5209	Complex V	Nuclear	WBGene00007385
WBGene00000209	asg-1	Probable ATP synthase subunit g 1, mitochondrial (ATPase subunit g 1)	3.46084	1.57576	Complex V	Nuclear
WBGene00000207	asb-2	ATP synthase F(0) complex subunit B2, mitochondrial (ATP synthase peripheral stalk-membrane subunit B2) (ATP synthase proton-transporting mitochondrial F(0) complex subunit B2) (ATP synthase subunit B2) (ATPase subunit B2)	2.95005	1.72013	Complex V	Nuclear	WBGene00000207

## Sheet: Supplementary Table 4
Proteins found reliably in senile plaques from AD patients and in the amyloid-driven insoluble proteome
UniprotID	Gene Name	WBID	Aβ interaction	Reference
P34455	aco-2	WBGene00000041	Senile Plaque	Drummond et al. 2017
P0DM41	act-1	WBGene00000063	Senile Plaque	Drummond et al. 2017
P10984	act-2	WBGene00000064	Senile Plaque	Drummond et al. 2017
P46563	aldo-2	WBGene00017166	Senile Plaque	Drummond et al. 2017
P52713	alh-8	WBGene00000114	Senile Plaque	Drummond et al. 2017
P46562	alh-9	WBGene00000115	Senile Plaque	Drummond et al. 2017
O45865	ant-1.1	WBGene00006439	Senile Plaque	Drummond et al. 2017
Q10943	arf-1	WBGene00000182	Senile Plaque	Drummond et al. 2017
Q21966	asp-4	WBGene00000217	Senile Plaque	Drummond et al. 2017
P46561	atp-2	WBGene00000229	Senile Plaque	Drummond et al. 2017
P91283	atp-3	WBGene00000230	Senile Plaque	Drummond et al. 2017
P34255	B0303.3	WBGene00015125	Senile Plaque	Drummond et al. 2017
H2L023	cas-1	WBGene00000294	Senile Plaque	Drummond et al. 2017
Q9N358	cct-8	WBGene00021934	Senile Plaque	Drummond et al. 2017
P54812	cdc-48.2	WBGene00008053	Senile Plaque	Drummond et al. 2017
P34574	chc-1	WBGene00011867	Senile Plaque	Drummond et al. 2017
P24894	None	WBGene00010965	Senile Plaque	Drummond et al. 2017
P34575	cts-1	WBGene00000833	Senile Plaque	Drummond et al. 2017
Q18688	hsp-90	WBGene00000915	Senile Plaque	Drummond et al. 2017
Q19020	dhc-1	WBGene00000962	Senile Plaque	Drummond et al. 2017
Q19749	dlat-1	WBGene00009082	Senile Plaque	Drummond et al. 2017
O45148	dlst-1	WBGene00020950	Senile Plaque	Drummond et al. 2017
P39055	dyn-1	WBGene00001130	Senile Plaque	Drummond et al. 2017
P90735	eat-6	WBGene00001137	Senile Plaque	Drummond et al. 2017
Q9BIC3	ech-1.2	WBGene00020347	Senile Plaque	Drummond et al. 2017
P29691	eef-2	WBGene00001167	Senile Plaque	Drummond et al. 2017
G5EBK3	erm-1	WBGene00001333	Senile Plaque	Drummond et al. 2017
Q10454	F46H5.3	WBGene00018519	Senile Plaque	Drummond et al. 2017
P91871	fasn-1	WBGene00009342	Senile Plaque	Drummond et al. 2017
Q20655	ftt-2	WBGene00001502	Senile Plaque	Drummond et al. 2017
Q23621	gdh-1	WBGene00014095	Senile Plaque	Drummond et al. 2017
E9P8A8	gdi-1	WBGene00001558	Senile Plaque	Drummond et al. 2017
Q10901	glt-1	WBGene00001620	Senile Plaque	Drummond et al. 2017
P17343	gpb-1	WBGene00001679	Senile Plaque	Drummond et al. 2017
P04970	gpd-1	WBGene00001683	Senile Plaque	Drummond et al. 2017
P17329	gpd-2	WBGene00001684	Senile Plaque	Drummond et al. 2017
Q9XXK1	atp-1	WBGene00010419	Senile Plaque	Drummond et al. 2017
P62784	his-1	WBGene00001875	Senile Plaque	Drummond et al. 2017
P04255	his-11	WBGene00001885	Senile Plaque	Drummond et al. 2017
P09446	hsp-1	WBGene00002005	Senile Plaque	Drummond et al. 2017
P34696	hsp-16.1	WBGene00002015	Senile Plaque	Drummond et al. 2017
P27420	hsp-3	WBGene00002007	Senile Plaque	Drummond et al. 2017
P20163	hsp-4	WBGene00002008	Senile Plaque	Drummond et al. 2017
P11141	hsp-6	WBGene00002010	Senile Plaque	Drummond et al. 2017
P50140	hsp-60	WBGene00002025	Senile Plaque	Drummond et al. 2017
Q93714	idha-1	WBGene00009664	Senile Plaque	Drummond et al. 2017
P90901	ifa-1	WBGene00002050	Senile Plaque	Drummond et al. 2017
O02365	mua-6	WBGene00003485	Senile Plaque	Drummond et al. 2017
P90900	ifa-4	WBGene00002052	Senile Plaque	Drummond et al. 2017
Q19289	ifb-1	WBGene00002053	Senile Plaque	Drummond et al. 2017
Q19286	ifb-2	WBGene00002054	Senile Plaque	Drummond et al. 2017
Q22505	immt-1	WBGene00020511	Senile Plaque	Drummond et al. 2017
Q9XXN2	immt-2	WBGene00012315	Senile Plaque	Drummond et al. 2017
O44512	isp-1	WBGene00002162	Senile Plaque	Drummond et al. 2017
Q21443	lmn-1	WBGene00003052	Senile Plaque	Drummond et al. 2017
B7CED8	mca-3	WBGene00003153	Senile Plaque	Drummond et al. 2017
Q93235	nkb-1	WBGene00007646	Senile Plaque	Drummond et al. 2017
Q9XUY5	nkb-3	WBGene00010117	Senile Plaque	Drummond et al. 2017
A0A5E4LXR0	nmy-1	WBGene00003776	Senile Plaque	Drummond et al. 2017
G5EBY3	nmy-2	WBGene00003777	Senile Plaque	Drummond et al. 2017
Q86NC2	nuo-2	WBGene00020417	Senile Plaque	Drummond et al. 2017
Q9N4Y8	nuo-5	WBGene00021562	Senile Plaque	Drummond et al. 2017
Q09543	paa-1	WBGene00003901	Senile Plaque	Drummond et al. 2017
P41932	par-5	WBGene00003920	Senile Plaque	Drummond et al. 2017
Q9BKU4	phb-1	WBGene00004014	Senile Plaque	Drummond et al. 2017
P50093	phb-2	WBGene00004015	Senile Plaque	Drummond et al. 2017
A0A0K3AUJ9	prdx-2	WBGene00006434	Senile Plaque	Drummond et al. 2017
O17732	pyc-1	WBGene00004258	Senile Plaque	Drummond et al. 2017
B7WNA0	pyk-1	WBGene00009126	Senile Plaque	Drummond et al. 2017
O01803	rab-11.1	WBGene00004274	Senile Plaque	Drummond et al. 2017
P34213	rab-6.1	WBGene00004269	Senile Plaque	Drummond et al. 2017
B5U8N2	ret-1	WBGene00004336	Senile Plaque	Drummond et al. 2017
B5U8N2	ret-1	WBGene00004336	Senile Plaque	Drummond et al. 2017
P46769	rps-0	WBGene00004469	Senile Plaque	Drummond et al. 2017
Q18100	sax-7	WBGene00004732	Senile Plaque	Drummond et al. 2017
A8WI68	sca-1	WBGene00004736	Senile Plaque	Drummond et al. 2017
G4S034	spc-1	WBGene00004951	Senile Plaque	Drummond et al. 2017
Q22352	exc-15	WBGene00020369	Senile Plaque	Drummond et al. 2017
A0A131MCL1	pygl-1	WBGene00020696	Senile Plaque	Drummond et al. 2017
G5ECM6	tufm-1	WBGene00007000	Senile Plaque	Drummond et al. 2017
C1P636	uba-1	WBGene00006699	Senile Plaque	Drummond et al. 2017
P98080	ucr-1	WBGene00018963	Senile Plaque	Drummond et al. 2017
G5ECZ1	unc-44	WBGene00006780	Senile Plaque	Drummond et al. 2017
E0AHA7	unc-70	WBGene00006803	Senile Plaque	Drummond et al. 2017
A0A1N7SYN2	vab-10	WBGene00006876	Senile Plaque	Drummond et al. 2017
Q21752	vdac-1	WBGene00019900	Senile Plaque	Drummond et al. 2017
Q19626	vha-12	WBGene00006921	Senile Plaque	Drummond et al. 2017
Q9XW92	vha-13	WBGene00013025	Senile Plaque	Drummond et al. 2017
Q22494	vha-15	WBGene00020507	Senile Plaque	Drummond et al. 2017
G5EEK9	vha-5	WBGene00006914	Senile Plaque	Drummond et al. 2017
Q95X44	vha-8	WBGene00006917	Senile Plaque	Drummond et al. 2017
Q9U329	cox-4	WBGene00012354	Senile Plaque	Drummond et al. 2017
O45865	ant-1.1	WBGene00006439	Pulldown Interactome	Olzscha at al 2011
P34574	chc-1	WBGene00011867	Pulldown Interactome	Olzscha at al 2011
Q23315	ears-1	WBGene00001337	Pulldown Interactome	Olzscha at al 2011
P54412	eef-1G	WBGene00008920	Pulldown Interactome	Olzscha at al 2011
P34339	egl-45	WBGene00001209	Pulldown Interactome	Olzscha at al 2011
O02328	eif-3.C	WBGene00001226	Pulldown Interactome	Olzscha at al 2011
Q95QW0	eif-3.L	WBGene00015920	Pulldown Interactome	Olzscha at al 2011
P09446	hsp-1	WBGene00002005	Pulldown Interactome	Olzscha at al 2011
P27420	hsp-3	WBGene00002007	Pulldown Interactome	Olzscha at al 2011
P27639	inf-1	WBGene00002083	Pulldown Interactome	Olzscha at al 2011
Q21926	iars-1	WBGene00002152	Pulldown Interactome	Olzscha at al 2011
Q19825	rars-1	WBGene00004679	Pulldown Interactome	Olzscha at al 2011
Q21752	vdac-1	WBGene00019900	Pulldown Interactome	Olzscha at al 2011

## Sheet: Supplementary Table 5
Proteins in the Core Insoluble Proteome that, when knocked down, have been shown to suppress pathology in either polyQ HD models or Alpha Synuclein PD models
Gene Name	Disease Suppresor
atp-2	Poly Q
asb-2	Poly Q
vha-12	Poly Q
vha-8	Poly Q
vha-15	PD
cct-4	Poly Q
cct-5	Poly Q
cct-6	Poly Q
cct-7	Poly Q
let-2	PD
asp-4	PD
hel-1	Poly Q
eif-3.B	Poly Q
fib-1	Poly Q
hsp-1	Poly Q
hsp-4	PD
hsp-6	Poly Q
krs-1	Poly Q
mcm-2	Poly Q
mcm-7	PD
phb-2	Poly Q
rpt-5	Poly Q
rpa-1	Poly Q
rpl-10	Poly Q
rpl-14	Poly Q
rpl-17	Poly Q
rpl-18	Poly Q
rpl-19	Poly Q
rpl-22	Poly Q
rpl-23	Poly Q
rpl-5	Poly Q
rpl-6	Poly Q
rpl-8	Poly Q
rpl-7A	Poly Q
rpl-7	Poly Q
rpa-0	Poly Q
rps-10	Poly Q
rps-12	Poly Q
rps-14	Poly Q
rps-15	Poly Q
rps-16	Poly Q
rps-18	Poly Q
rps-19	Poly Q
rps-2	Poly Q
rps-3	Poly Q
rps-1	Poly Q
rps-9	Poly Q
rps-0	Poly Q
tsn-1	PD
tba-2	Poly Q
uba-1	Poly Q

## Sheet: Supplementary Table 6
Complete List of Orthologues, dervied from Ortholist 2 (see references)
WBID	Human Ortho	Worm Name
WBGene00016194	DDX60	C28H8.3
WBGene00000114	ALDH6A1	alh-8
WBGene00000041	ACO1	aco-2
WBGene00004046	PURB	plp-1
WBGene00004460	PSMD3	rpn-3
WBGene00010015	ATAD3B	atad-3
WBGene00004439	RPL23A	rpl-25.2
WBGene00009126	PKM	pyk-1
WBGene00006820	OBSL1	unc-89
WBGene00002050	LMNB1	ifa-1
WBGene00014054	DBT	dbt-1
WBGene00003815	NARS	nrs-1
WBGene00004014	PHB	phb-1
WBGene00004357	RHOA	rho-1
WBGene00019401	NDUFA10	nuo-4
WBGene00003156	MCM4	mcm-4
WBGene00003158	MCM6	mcm-6
WBGene00001337	EPRS	ears-1
WBGene00004470	RPS3A	rps-1
WBGene00002202	CSNK1A1	kin-19
WBGene00006936	VARS2	vrs-2
WBGene00017546	RPA1	rpa-1
WBGene00004505	PSMC3	rpt-5
WBGene00000379	CCT4	cct-4
WBGene00019510	NCL	K07H8.10
WBGene00001330	EPS8L1	eps-8
WBGene00004461	PSMD12	rpn-5
WBGene00004503	PSMC4	rpt-3
WBGene00000550	CLUH	clu-1
WBGene00002066	EIF4G3	ifg-1
WBGene00000970	HSDL2	dhs-6
WBGene00002010	HSPA9	hsp-6
WBGene00002064	EIF5AL1	iff-1
WBGene00003930	ITGB7	pat-3
WBGene00004488	RPS19	rps-19
WBGene00003159	MCM7	mcm-7
WBGene00021934	CCT8	cct-8
WBGene00004458	PSMD2	rpn-1
WBGene00004481	RPS12	rps-12
WBGene00020269	ETF1	erfa-1
WBGene00020507	ATP6V1H	vha-15
WBGene00003153	ATP2B4	mca-3
WBGene00000815	COPS3	csn-3
WBGene00006994	CKAP5	zyg-9
WBGene00000473	YBX2	cey-2
WBGene00003485	LMNB1	ifa-2
WBGene00002191	CSNK2A2	kin-3
WBGene00006924	SERBP1	vig-1
WBGene00000206	ATP5F1	asb-1
WBGene00000294	CAP2	cas-1
WBGene00010665	UGP2	K08E3.5
WBGene00002264	LGALS8	lec-1b
WBGene00004479	RPS10	rps-10
WBGene00010785	TOP2B	K12D12.1
WBGene00002152	IARS	irs-1
WBGene00001225	EIF3B	eif-3.B
WBGene00007993	IDH3B	idhb-1
WBGene00009664	IDH3A	idha-1
WBGene00021800	NDUFA9	Y53G8AL.2
WBGene00004431	RPL19	rpl-19
WBGene00015802	KYNU	flu-2
WBGene00020417	NDUFS3	nuo-2
WBGene00002008	HSPA8	hsp-4
WBGene00010627	NOP56	K07C5.4
WBGene00000380	CCT5	cct-5
WBGene00010280	DDX50	rde-12
WBGene00001333	EZR	erm-1
WBGene00000779	CNN2	cpn-3
WBGene00020391	CCT7	cct-7
WBGene00001336	QARS	qars-1
WBGene00006803	SPTBN5	unc-70
WBGene00003963	P4HB	pdi-2
WBGene00000381	CCT6B	cct-6
WBGene00004459	PSMD1	rpn-2
WBGene00011679	UQCRC2	ucr-2.2
WBGene00009158	TINAG	F26E4.3
WBGene00001502	YWHAH	ftt-2
WBGene00015125	HADHB	B0303.3
WBGene00006061	STOML3	stl-1
WBGene00006840	KIF5A	unc-116
WBGene00021562	NDUFS1	nuo-5
WBGene00009980	AKR1B1	F53F1.2
WBGene00021305	NPTN	zig-11
WBGene00006856	USP14	usp-14
WBGene00007000	TUFM	tufm-1
WBGene00004435	RPL23	rpl-23
WBGene00015810	NDUFB9	C16A3.5
WBGene00014202	MUT	mmcm-1
WBGene00004446	RPL32	rpl-32
WBGene00004484	RPS15	rps-15
WBGene00000942	VCL	deb-1
WBGene00002025	HSPD1	hsp-60
WBGene00011629	VPS13C	T08G11.1
WBGene00020696	PYGM	T22F3.3
WBGene00006921	ATP6V1B1	vha-12
WBGene00002266	LGALS8	lec-3
WBGene00020511	IMMT	immt-1
WBGene00004409	RPLP1	rla-1
WBGene00003073	LARS	lrs-1
WBGene00004419	RPL7A	rpl-7A
WBGene00010677	G3BP2	gtbp-1
WBGene00004951	SPTBN5	spc-1
WBGene00001226	EIF3C	eif-3.C
WBGene00016913	LAMA3	lam-2
WBGene00015391	SDHA	sdha-1
WBGene00007385	ATP5H	atp-5
WBGene00002267	LGALS8	lec-4
WBGene00001598	DDX4	glh-1
WBGene00000991	SCP2D1	dhs-28
WBGene00004444	RPL30	rpl-30
WBGene00004506	PSMC5	rpt-6
WBGene00003214	SHMT1	mel-32
WBGene00004502	PSMC1	rpt-2
WBGene00004428	RPL13A	rpl-16
WBGene00004469	RPSA	rps-0
WBGene00017075	NAP1L3	nap-1
WBGene00004486	RPS17	rps-17
WBGene00020915	NOP58	nol-5
WBGene00009952	ACAT1	acaa-2
WBGene00009082	DLAT	dlat-1
WBGene00017125	ACADVL	acdh-12
WBGene00004412	RPL10A	rpl-10a
WBGene00004482	RPS13	rps-13
WBGene00003964	P4HB	pdi-3
WBGene00008205	MAT1A	sams-1
WBGene00019322	AHCY	ahcy-1
WBGene00006780	ANK1	unc-44a
WBGene00014095	GLUD1	gdh-1
WBGene00015734	ARCN1	copd-1
WBGene00004405	TROVE2	rop-1
WBGene00022500	CROCC	lfi-1a
WBGene00002247	NTN4	lam-1
WBGene00003514	MYO5C	myo-2
WBGene00008920	EEF1G	eef-1G
WBGene00004441	RPL27	rpl-27
WBGene00011480	HSP90AA1	enpl-1
WBGene00007880	NDUFA5	C33A12.1
WBGene00019061	ATP5D	F58F12.1
WBGene00004501	PSMC2	rpt-1
WBGene00018782	CCT3	cct-3
WBGene00004679	RARS	rrt-1
WBGene00006917	ATP6V1E1	vha-8
WBGene00000207	ATP5F1	asb-2
WBGene00020950	DLST	dlst-1
WBGene00003777	MYO5C	nmy-2
WBGene00006699	UBA6	uba-1
WBGene00004430	RPL18	rpl-18
WBGene00002024	HSPB6	hsp-43
WBGene00004447	RPL35A	rpl-33
WBGene00004497	RPS28	rps-28
WBGene00003154	MCM2	mcm-2
WBGene00004493	RPS24	rps-24
WBGene00006787	OBSL1	unc-52b
WBGene00012097	ABCF2	abcf-2
WBGene00003962	P4HB	pdi-1
WBGene00008546	GFPT2	gfat-1
WBGene00021466	EIF2S3	Y39G10AR.8
WBGene00007010	PDCD6IP	alx-1
WBGene00002073	SPAG6	ima-2
WBGene00001209	EIF3A	egl-45
WBGene00001230	EIF3G	eif-3.G
WBGene00003052	LMNB1	lmn-1
WBGene00004478	RPS9	rps-9
WBGene00001840	DDX39A	hel-1
WBGene00001328	LAMA3	epi-1
WBGene00011775	COPG2	T14G10.5
WBGene00004432	RPL18A	rpl-20
WBGene00010556	RACK1	rack-1
WBGene00022119	COPA	copa-1
WBGene00003901	PPP2R1A	paa-1
WBGene00021697	GCN1	gcn-1
WBGene00006533	TUBA1B	tba-7
WBGene00004426	RPL14	rpl-14
WBGene00001093	DNM1L	drp-1
WBGene00002007	HSPA8	hsp-3
WBGene00003415	MARS	mrs-1
WBGene00002238	KARS	krs-1
WBGene00004462	PSMD11	rpn-6.1
WBGene00006433	SDHB	sdhb-1
WBGene00020347	HADHA	ech-1.2
WBGene00003369	MYL10	mlc-1
WBGene00004413	RPL8	rpl-8
WBGene00018963	UQCRC1	ucr-1
WBGene00021043	PCK2	pck-1
WBGene00000833	CS	cts-1
WBGene00002348	MYO5C	myo-1
WBGene00003776	MYO5C	nmy-1
WBGene00004477	RPS8	rps-8
WBGene00001683	GAPDHS	gpd-1
WBGene00004473	RPS4Y1	rps-4
WBGene00001684	GAPDHS	gpd-2
WBGene00002000	HNRNPR	hrp-2
WBGene00000230	ATP5O	atp-3
WBGene00004418	RPL7L1	rpl-7
WBGene00004491	RPS15A	rps-22
WBGene00002268	LGALS8	lec-5
WBGene00004414	RPL3	rpl-3
WBGene00004373	EHD3	rme-1
WBGene00004258	PC	pyc-1
WBGene00009035	GFPT2	gfat-2
WBGene00013025	ATP6V1A	vha-13
WBGene00011232	PCK2	pck-2
WBGene00003989	PFN4	pfn-1
WBGene00002162	UQCRFS1	isp-1
WBGene00004485	RPS16	rps-16
WBGene00004474	RPS5	rps-5
WBGene00006626	SND1	tsn-1
WBGene00002053	LMNB1	ifb-1
WBGene00018152	ACSL1	acs-4
WBGene00020683	RPN1	ribo-1
WBGene00004436	RPL24	rpl-24.1
WBGene00012354	COX4I2	W09C5.8
WBGene00000479	DDX6	cgh-1
WBGene00004487	RPS18	rps-18
WBGene00002052	LMNB1	ifa-4
WBGene00012344	OLA1	ola-1
WBGene00004416	RPL5	rpl-5
WBGene00004415	RPL4	rpl-4
WBGene00011867	CLTCL1	chc-1
WBGene00003902	PABPC1	pab-1
WBGene00006876	DSP	vab-10a
WBGene00000217	BACE2	asp-4
WBGene00003515	MYO5C	myo-3
WBGene00004420	RPL9	rpl-9
WBGene00004429	RPL17-C18orf32	rpl-17
WBGene00001423	FBL	fib-1
WBGene00022089	ATP5C1	Y69A2AR.18
WBGene00012484	LSM14B	car-1
WBGene00004421	RPL10	rpl-10
WBGene00004434	RPL22	rpl-22
WBGene00001094	DARS	drs-1
WBGene00008053	VCP	cdc-48.2
WBGene00004476	RPS7	rps-7
WBGene00001137	ATP1A2	eat-6
WBGene00002083	EIF4A2	inf-1
WBGene00001167	EFTUD2	eef-2
WBGene00009897	LPO	skpo-1
WBGene00004489	RPS20	rps-20
WBGene00002054	LMNB1	ifb-2
WBGene00019900	VDAC3	vdac-1
WBGene00004130	OBSL1	ketn-1
WBGene00004472	RPS3	rps-3
WBGene00004015	PHB2	phb-2
WBGene00007463	HDLBP	vgln-1
WBGene00009812	SUCLA2	suca-1
WBGene00006434	PRDX1	prdx-2
WBGene00004483	RPS14	rps-14
WBGene00000229	ATP5B	atp-2
WBGene00003920	YWHAH	par-5
WBGene00002915	FNDC3B	let-805
WBGene00004408	RPLP0	rpa-0
WBGene00004417	RPL6	rpl-6
WBGene00006529	TUBA1B	tba-2
WBGene00002056	LMNB2	ifc-2
WBGene00001885	H2BFM	his-11
WBGene00004480	RPS11	rps-11
WBGene00004496	RPS27	rps-27
WBGene00004424	RPL12	rpl-12
WBGene00000063	ACTB	act-1
WBGene00002005	HSPA8	hsp-1
WBGene00004471	RPS2	rps-2
WBGene00000067	ACTB	act-5
WBGene00006439	SLC25A5	ant-1.1
WBGene00010419	ATP5A1	atp-1
WBGene00000915	HSP90AA1	daf-21
WBGene00008505	SLC25A3	F01G4.6
WBGene00002280	COL19A1	let-2
WBGene00004798	HSPB6	sip-1
WBGene00001875	HIST1H4H	his-1
WBGene00001168	EEF1A2	eft-3
WBGene00002265	LGALS8	lec-2a

## Sheet: Supplementary Table 7
Core Insoluble Proteome Proteins Human Orthologues enriched in neurodegenerative diseases
Abbreviatons: Pr - Prion Disease, AD - Alzheimer's Disease, PD - Parkinson's Disease, HD - Huntington's Disease
C. elegans	Human	Function	Diseases
hsp-4	HSPA8	Chaperone	Pr
kin-19	CSNK1A1	Signaling	AD
kin-3	CSNK2A2	Signaling	Pr, AD
tba-7	TUBA1B	Microtubule	Pr, AD, PD, HD
unc-116	KIF5A	Microtubule	Pr, AD, PD, HD
C16A3.5	NDUFB9	Mito ETC	Pr, AD, PD, HD
C33A12.1	NDUFA5	Mito ETC	Pr, AD, PD, HD
isp-1	UQCRFS1	Mito ETC	Pr, AD, PD, HD
nduf-9	NDUFA9	Mito ETC	Pr, AD, PD, HD
nuo-2	NDUFS3	Mito ETC	Pr, AD, PD, HD
nuo-4	NDUFA10	Mito ETC	Pr, AD, PD, HD
nuo-5	NDUFS1	Mito ETC	Pr, AD, PD, HD
ucr-1	UQCRC1	Mito ETC	Pr, AD, PD, HD
ucr-2.2	UQCRC2	Mito ETC	Pr, AD, PD, HD
W09C5.8	COX4I2	Mito ETC	Pr, AD, PD, HD
ant-1.1	SLC25A5	Mito Trans.	Pr, AD, PD, HD
vdac-1	VDAC3	Mito Trans.	Pr, AD, PD, HD
rpn-1	PSMD2	Proteasome	Pr, AD, PD, HD
rpn-2	PSMD1	Proteasome	Pr, AD, PD, HD
rpn-3	PSMD3	Proteasome	Pr, AD, PD, HD
rpn-5	PSMD12	Proteasome	Pr, AD, PD, HD
rpn-6.1	PSMD11	Proteasome	Pr, AD, PD, HD
rpt-1	PSMC2	Proteasome	Pr, AD, PD, HD
rpt-2	PSMC1	Proteasome	Pr, AD, PD, HD
rpt-3	PSMC4	Proteasome	Pr, AD, PD, HD
rpt-5	PSMC3	Proteasome	Pr, AD, PD, HD
rpt-6	PSMC5	Proteasome	Pr, AD, PD, HD
sdha-1	SDHA	TCA Cycle	Pr, AD, PD, HD
sdhb-1	SDHB	TCA Cycle	Pr, AD, PD, HD

## Sheet: Supplementary Table 8
CIP genes from metaworm. Pearson correlation analysis of mRNA expression changes from day 2 through day 10.
Gene Name	Spearmans Corr r	(-)log10(pvalue)
eef-1A.1	0.1169	4.00436
rop-1	0.1091	4.00436
sip-1	0.1049	4.00436
rps-16	0.09768	4
rpl-10	0.09681	4
lys-7	0.09588	3.69897
ant-1.1	0.09409	3.69897
kin-3	0.09222	3.52288
plp-1	0.08812	3.30103
rps-12	0.07877	2.69897
rps-15	0.077	2.60206
rps-0	0.07514	2.49485
rps-1	0.07474	2.46852
C28H8.3	0.07405	2.4318
rpl-14	0.07377	2.42022
rps-3	0.06947	2.18709
rps-14	0.06802	2.11351
eef-2	0.06711	2.07058
rpl-7	0.06635	2.03152
rps-8	0.06583	2.00436
ule-1	0.06571	2
rack-1	0.06559	1.9914
rpl-24.1	0.06431	1.93181
rpl-33	0.0608	1.76447
abcf-2	0.06019	1.73755
rpl-18	0.0589	1.67778
atp-3	0.05884	1.67572
dars-1	0.05867	1.66756
rpl-9	0.05843	1.65561
plin-1	0.05763	1.61979
rps-11	0.05724	1.6038
pck-2	0.0566	1.57512
cct-4	0.05547	1.52578
rps-9	0.0541	1.46725
F01G4.6	0.05302	1.42251
rps-2	0.05242	1.39794
rpl-23	0.05132	1.35262
rps-19	0.05025	1.3098
rpl-16	0.04894	1.25806
vit-6	0.04888	1.25571
rps-27	0.04767	1.20831
F58F12.1	0.04682	1.17653
rpl-3	0.04589	1.14086
mcm-5	0.04457	1.09205
rps-10	0.04379	1.06399
rps-7	0.04308	1.0381
rpn-3	0.04232	1.01144
pdi-3	0.04124	0.973467
rpl-19	0.0402	0.937794
rpl-5	0.0399	0.92775
rpt-3	0.039	0.897223
par-5	0.0388	0.890759
mcm-7	0.03861	0.884389
pab-1	0.03649	0.815309
alh-8	0.03565	0.788612
sdhb-1	0.03478	0.761452
rps-17	0.03446	0.751536
idha-1	0.03385	0.733063
rars-1	0.03383	0.732359
rps-4	0.03377	0.730487
kin-19	0.03311	0.710411
rpl-25.2	0.02977	0.612966
atp-5	0.02976	0.61261
tir-1	0.02945	0.603975
rps-20	0.02924	0.598083
rpl-4	0.02878	0.585194
rps-18	0.02846	0.57659
rla-0	0.02791	0.561616
rps-28	0.02767	0.554863
tbb-2	0.02597	0.509761
isp-1	0.02583	0.506124
rps-13	0.02574	0.503762
rpt-5	0.0244	0.46916
rps-22	0.02436	0.468266
lmn-1	0.02359	0.449038
vab-10	0.02181	0.405497
lam-1	0.02154	0.399027
eat-6	0.02003	0.363512
nap-1	0.01986	0.359618
cey-2	0.0188	0.335734
rpl-6	0.01867	0.33264
rpn-6.1	0.01729	0.302422
pfn-1	0.0163	0.281249
C16A3.5	0.01567	0.267928
rpn-5	0.01545	0.263444
enpl-1	0.01536	0.261616
usp-14	0.01412	0.236273
cts-1	0.01411	0.236123
tba-7	0.01348	0.223589
nuo-2	0.01346	0.223008
iff-1	0.01216	0.197979
rps-5	0.01201	0.195043
ahcy-1	0.01183	0.191519
lys-1	0.01157	0.186686
rps-6	0.01051	0.16698
B0303.3	0.01042	0.165325
ima-2	0.01019	0.161214
vdac-1	0.009915	0.156207
lec-4	0.007685	0.117191
uba-1	0.00725	0.109859
egl-30	0.007122	0.107683
cox-4	0.006407	0.0958798
lir-2	0.006059	0.0901766
gdh-1	0.006005	0.0892689
hsp-90	0.005545	0.0819172
mcm-6	0.003914	0.0564066
atp-2	0.002829	0.0401004
nars-1	0.001938	0.0271032
vha-8	0.001791	0.024982
pdi-1	0.001373	0.0190427
fib-1	0.001223	0.0169152
rpl-32	0.000807	0.0110845
ucr-1	0.000783	0.0107727
dbt-1	-0.000864	0.0118872
lars-1	-0.001928	0.0269646
eif-3.G	-0.003056	0.0434474
paa-1	-0.00401	0.0578431
mcm-2	-0.004769	0.0696114
pygl-1	-0.005004	0.0732975
sma-1	-0.005055	0.0741209
F26E4.3	-0.00637	0.0952304
D1054.10	-0.008179	0.125634
ola-1	-0.009293	0.145087
unc-89	-0.01192	0.193277
hsp-1	-0.01201	0.195043
lys-8	-0.01256	0.205651
perm-4	-0.01348	0.223589
skpo-1	-0.01383	0.230475
rpn-1	-0.01444	0.242756
cgh-1	-0.01537	0.261775
pat-3	-0.01683	0.29243
rla-1	-0.0189	0.337904
acaa-2	-0.01923	0.345246
acer-1	-0.01965	0.354774
dlst-1	-0.01979	0.358129
cct-7	-0.02074	0.380072
hsp-4	-0.02164	0.401428
atp-1	-0.02316	0.438302
stl-1	-0.02691	0.534468
rpt-2	-0.02802	0.564474
rpt-1	-0.02809	0.56623
glh-4	-0.02832	0.572514
nduf-9	-0.03072	0.640165
rho-1	-0.03113	0.652085
nucl-1	-0.03504	0.769296
rde-12	-0.03818	0.869988
nuo-5	-0.03831	0.874519
pyc-1	-0.03845	0.878769
glp-4	-0.03943	0.91151
eif-3.B	-0.04095	0.963371
ifg-1	-0.04231	1.011
ule-3	-0.04269	1.02411
copg-1	-0.04471	1.09745
phb-2	-0.04688	1.17849
hsp-60	-0.04717	1.18977
cdc-48.2	-0.04789	1.21681
mcm-4	-0.04841	1.23732
myo-1	-0.04973	1.28904
gfat-2	-0.04974	1.28904
dlat-1	-0.0508	1.33161
copd-1	-0.05257	1.4034
hrpr-1	-0.05291	1.41794
acdh-12	-0.05354	1.4437
lec-5	-0.05367	1.44977
rpl-30	-0.0538	1.45469
eif-3.C	-0.05411	1.46852
nol-56	-0.05613	1.5544
asb-1	-0.05692	1.59007
nol-58	-0.05728	1.60555
nmy-2	-0.05879	1.67366
hsp-110	-0.05893	1.67985
cbd-1	-0.059	1.68194
car-1	-0.05921	1.6925
rps-24	-0.0594	1.69897
unc-116	-0.05956	1.70774
tcc-1	-0.06152	1.7986
act-5	-0.06313	1.8729
zyg-9	-0.06563	1.99568
clik-1	-0.06669	2.04576
Y55F3AM.13	-0.06746	2.08619
cct-3	-0.06766	2.09691
cct-8	-0.06831	2.13077
eif-2gamma	-0.06844	2.13668
qars-1	-0.06882	2.1549
csn-3	-0.07012	2.22185
top-2	-0.07037	2.23657
B0379.1	-0.07053	2.24413
rpt-6	-0.07065	2.25181
tufm-1	-0.0728	2.36653
myo-3	-0.07525	2.49485
C33A12.1	-0.07613	2.55284
cpn-3	-0.0776	2.63827
atad-3	-0.07855	2.67778
egl-45	-0.07896	2.69897
C46G7.2	-0.08008	2.76955
acs-4	-0.08049	2.79588
iars-1	-0.0831	2.95861
ribo-1	-0.084	3
csr-1	-0.08449	3.04576
phb-1	-0.08489	3.04576
F53F1.2	-0.08993	3.39794
ears-1	-0.0933	3.52288
mars-1	-0.0937	3.69897
clu-1	-0.09418	3.69897
epi-1	-0.09452	3.69897
gtbp-1	-0.09647	3.69897
chc-1	-0.09649	3.69897
vgln-1	-0.09872	4
copa-1	-0.1036	4.00436
glh-1	-0.1101	4.00436

## Sheet: Supplementary Table 9A
Enrichment Analysis for Human Orthologues of Core Insoluble Proteome, Benjamini Hochberg FDR<5%
source	term_name	term_id	adjusted_p_value	negative_log10_of_adjusted_p_value	term_size	query_size	intersection_size	effective_domain_size	Effect size	intersections
GO:MF	structural constituent of ribosome	GO:0003735	1.87463e-17	16.7271	83	223	51	1249		RPL23A,RPS3A,RPS19,RPS12,RPS10,RPL19,RPL23,RPL32,RPS15,RPLP1,RPL7A,RPL30,RPL13A,RPSA,RPS17,RPL10A,RPS13,RPL27,RPL18,RPL35A,RPS28,RPS24,RPS9,RPL18A,RPL14,RPL8,RPS8,RPS4Y1,RPL7L1,RPS15A,RPL3,RPS16,RPS5,RPL24,RPS18,RPL5,RPL4,RPL9,RPL17-C18ORF32,RPL10,RPL22,RPS7,RPS20,RPS3,RPS14,RPLP0,RPL6,RPS11,RPS27,RPL12,RPS2
GO:MF	structural molecule activity	GO:0005198	8.37686e-17	16.0769	133	223	66	1249		RPL23A,LMNB1,RPS3A,RPS19,RPS12,RPS10,RPL19,RPL23,RPL32,RPS15,VCL,RPLP1,RPL7A,LAMA3,RPL30,RPL13A,RPSA,RPS17,RPL10A,RPS13,ANK1,CROCC,RPL27,RPL18,HSPB6,RPL35A,RPS28,RPS24,EIF3A,RPS9,COPG2,RPL18A,COPA,TUBA1B,RPL14,PSMD11,RPL8,RPS8,RPS4Y1,RPL7L1,RPS15A,RPL3,RPS16,RPS5,RPL24,RPS18,RPL5,RPL4,CLTCL1,DSP,RPL9,RPL17-C18ORF32,RPL10,RPL22,RPS7,RPS20,RPS3,RPS14,RPLP0,RPL6,RPS11,RPS27,RPL12,ACTB,RPS2,COL19A1
GO:MF	RNA binding	GO:0003723	5.96974e-15	14.224	308	223	107	1249		DDX60,ALDH6A1,ACO1,PURB,RPL23A,PKM,RPS3A,CCT4,NCL,CLUH,EIF4G3,HSPA9,EIF5AL1,RPS19,RPS12,ETF1,YBX2,SERBP1,RPS10,EIF3B,RPL19,HSPA8,NOP56,CCT5,DDX50,EZR,P4HB,HADHB,TUFM,RPL23,RPL32,RPS15,HSPD1,IMMT,RPL7A,G3BP2,EIF3C,DDX4,RPL30,SHMT1,PSMC1,RPL13A,RPSA,RPS17,NOP58,RPL10A,RPS13,ARCN1,TROVE2,RPL27,HSP90AA1,CCT3,RPL18,RPL35A,RPS28,RPS24,EIF2S3,EIF3A,EIF3G,RPS9,DDX39A,RPL18A,RACK1,GCN1,TUBA1B,RPL14,RPL8,C…
GO:MF	organic cyclic compound binding	GO:0097159	1.50689e-12	11.8219	624	223	163	1249		DDX60,ALDH6A1,ACO1,PURB,ATAD3B,RPL23A,PKM,LMNB1,DBT,RHOA,MCM4,MCM6,RPS3A,CSNK1A1,VARS2,RPA1,PSMC3,CCT4,NCL,PSMC4,CLUH,EIF4G3,HSPA9,EIF5AL1,RPS19,MCM7,CCT8,RPS12,ETF1,ATP2B4,YBX2,CSNK2A2,SERBP1,UGP2,RPS10,TOP2B,EIF3B,IDH3B,IDH3A,RPL19,KYNU,HSPA8,NOP56,CCT5,DDX50,EZR,CCT7,P4HB,CCT6B,TINAG,HADHB,KIF5A,TUFM,RPL23,MUT,RPL32,RPS15,HSPD1,PYGM,ATP6V1B1,IMMT,RPL7A,G3BP2,EIF3C,SDHA,DDX4,SCP2D1,RPL30,PSMC5,…
GO:MF	nucleic acid binding	GO:0003676	2.20808e-12	11.656	384	223	118	1249		DDX60,ALDH6A1,ACO1,PURB,RPL23A,PKM,LMNB1,MCM4,MCM6,RPS3A,RPA1,CCT4,NCL,CLUH,EIF4G3,HSPA9,EIF5AL1,RPS19,MCM7,RPS12,ETF1,YBX2,SERBP1,RPS10,TOP2B,EIF3B,RPL19,HSPA8,NOP56,CCT5,DDX50,EZR,P4HB,HADHB,TUFM,RPL23,RPL32,RPS15,HSPD1,IMMT,RPL7A,G3BP2,EIF3C,DDX4,RPL30,SHMT1,PSMC1,RPL13A,RPSA,RPS17,NOP58,RPL10A,RPS13,ARCN1,TROVE2,EEF1G,RPL27,HSP90AA1,CCT3,RPL18,RPL35A,RPS28,MCM2,RPS24,EIF2S3,EIF3A,EIF3G,RPS9,D…
GO:MF	heterocyclic compound binding	GO:1901363	2.22489e-12	11.6527	622	223	162	1249		DDX60,ALDH6A1,ACO1,PURB,ATAD3B,RPL23A,PKM,LMNB1,DBT,RHOA,MCM4,MCM6,RPS3A,CSNK1A1,VARS2,RPA1,PSMC3,CCT4,NCL,PSMC4,CLUH,EIF4G3,HSPA9,EIF5AL1,RPS19,MCM7,CCT8,RPS12,ETF1,ATP2B4,YBX2,CSNK2A2,SERBP1,UGP2,RPS10,TOP2B,EIF3B,IDH3B,IDH3A,RPL19,KYNU,HSPA8,NOP56,CCT5,DDX50,EZR,CCT7,P4HB,CCT6B,TINAG,HADHB,KIF5A,TUFM,RPL23,MUT,RPL32,RPS15,HSPD1,PYGM,ATP6V1B1,IMMT,RPL7A,G3BP2,EIF3C,SDHA,DDX4,RPL30,PSMC5,SHMT1,P…
GO:MF	rRNA binding	GO:0019843	3.786e-08	7.42182	19	223	16	1249		RPL23A,RPL23,RPS13,RPS9,RPL8,RPS4Y1,RPL3,RPS5,RPS18,RPL5,RPL9,RPS3,RPS14,RPLP0,RPS11,RPL12
GO:MF	mRNA binding	GO:0003729	3.69971e-05	4.43183	63	223	28	1249		ACO1,PURB,PKM,RPS3A,NCL,CLUH,EIF4G3,ETF1,SERBP1,CCT5,G3BP2,SHMT1,RPL13A,RPS13,HSP90AA1,EIF3A,HNRNPR,RPS5,RPL24,DDX6,RPL5,PABPC1,LSM14B,RPS7,RPS3,HDLBP,RPS14,RPS2
GO:MF	cell adhesion molecule binding	GO:0050839	6.15402e-05	4.21084	79	223	32	1249		RPL23A,PKM,EPS8L1,ITGB7,CCT8,CKAP5,SERBP1,LGALS8,HSPA8,NOP56,EZR,CNN2,P4HB,NPTN,VCL,RPL7A,LAMA3,RPSA,EEF1G,EIF2S3,RACK1,GCN1,RPL14,SND1,RPL24,DDX6,OLA1,DSP,HDLBP,PRDX1,RPL6,RPS2
GO:MF	ATP hydrolysis activity	GO:0016887	7.78776e-05	4.10859	80	223	32	1249		DDX60,ATAD3B,MCM4,MCM6,PSMC3,CCT4,PSMC4,HSPA9,MCM7,CCT8,ATP6V1H,ATP2B4,HSPA8,CCT5,DDX50,CCT7,CCT6B,KIF5A,HSPD1,DDX4,PSMC5,PSMC1,HSP90AA1,PSMC2,CCT3,MCM2,DDX39A,DDX6,OLA1,VCP,ATP1A2,EIF4A2
GO:MF	mRNA 5'-UTR binding	GO:0048027	0.00184424	2.73418	10	223	8	1249		RPS3A,NCL,CCT5,SHMT1,RPS13,RPL5,RPS7,RPS14
GO:MF	ATP-dependent activity	GO:0140657	0.00211443	2.67481	117	223	38	1249		DDX60,ATAD3B,MCM4,MCM6,PSMC3,CCT4,PSMC4,HSPA9,MCM7,CCT8,ATP6V1H,ATP2B4,TOP2B,HSPA8,CCT5,DDX50,CCT7,CCT6B,KIF5A,HSPD1,ATP6V1B1,DDX4,PSMC5,PSMC1,MYO5C,HSP90AA1,PSMC2,CCT3,ATP6V1E1,MCM2,DDX39A,ATP6V1A,ACSL1,DDX6,OLA1,VCP,ATP1A2,EIF4A2
GO:MF	translation regulator activity	GO:0045182	0.00211443	2.67481	43	223	19	1249		EIF4G3,EIF5AL1,ETF1,EIF3B,TUFM,EIF3C,SHMT1,EEF1G,EIF2S3,EIF3A,EIF3G,RPS9,GCN1,PABPC1,RPL10,RPL22,EIF4A2,RPS14,EEF1A2
GO:MF	cadherin binding	GO:0045296	0.00211443	2.67481	65	223	25	1249		RPL23A,PKM,EPS8L1,CCT8,CKAP5,SERBP1,HSPA8,NOP56,EZR,CNN2,VCL,RPL7A,EEF1G,EIF2S3,RACK1,GCN1,RPL14,SND1,RPL24,DDX6,OLA1,HDLBP,PRDX1,RPL6,RPS2
GO:MF	ATP-dependent protein folding chaperone	GO:0140662	0.00363462	2.43954	16	223	10	1249		CCT4,HSPA9,CCT8,HSPA8,CCT5,CCT7,CCT6B,HSPD1,HSP90AA1,CCT3
GO:MF	ribonucleoside triphosphate phosphatase activity	GO:0017111	0.00553646	2.25677	127	223	39	1249		DDX60,ATAD3B,RHOA,MCM4,MCM6,PSMC3,CCT4,PSMC4,HSPA9,MCM7,CCT8,ATP6V1H,ATP2B4,HSPA8,CCT5,DDX50,CCT7,CCT6B,KIF5A,TUFM,MUT,HSPD1,DDX4,PSMC5,PSMC1,HSP90AA1,PSMC2,CCT3,MCM2,EIF2S3,DDX39A,DNM1L,DDX6,OLA1,VCP,ATP1A2,EIF4A2,EFTUD2,EEF1A2
GO:MF	hydrolase activity, acting on acid anhydrides	GO:0016817	0.00683406	2.16532	129	223	39	1249		DDX60,ATAD3B,RHOA,MCM4,MCM6,PSMC3,CCT4,PSMC4,HSPA9,MCM7,CCT8,ATP6V1H,ATP2B4,HSPA8,CCT5,DDX50,CCT7,CCT6B,KIF5A,TUFM,MUT,HSPD1,DDX4,PSMC5,PSMC1,HSP90AA1,PSMC2,CCT3,MCM2,EIF2S3,DDX39A,DNM1L,DDX6,OLA1,VCP,ATP1A2,EIF4A2,EFTUD2,EEF1A2
GO:MF	hydrolase activity, acting on acid anhydrides, in phosphorus-containing anhydrides	GO:0016818	0.00683406	2.16532	129	223	39	1249		DDX60,ATAD3B,RHOA,MCM4,MCM6,PSMC3,CCT4,PSMC4,HSPA9,MCM7,CCT8,ATP6V1H,ATP2B4,HSPA8,CCT5,DDX50,CCT7,CCT6B,KIF5A,TUFM,MUT,HSPD1,DDX4,PSMC5,PSMC1,HSP90AA1,PSMC2,CCT3,MCM2,EIF2S3,DDX39A,DNM1L,DDX6,OLA1,VCP,ATP1A2,EIF4A2,EFTUD2,EEF1A2
GO:MF	pyrophosphatase activity	GO:0016462	0.00683406	2.16532	129	223	39	1249		DDX60,ATAD3B,RHOA,MCM4,MCM6,PSMC3,CCT4,PSMC4,HSPA9,MCM7,CCT8,ATP6V1H,ATP2B4,HSPA8,CCT5,DDX50,CCT7,CCT6B,KIF5A,TUFM,MUT,HSPD1,DDX4,PSMC5,PSMC1,HSP90AA1,PSMC2,CCT3,MCM2,EIF2S3,DDX39A,DNM1L,DDX6,OLA1,VCP,ATP1A2,EIF4A2,EFTUD2,EEF1A2
GO:MF	protein folding chaperone	GO:0044183	0.0106276	1.97356	18	223	10	1249		CCT4,HSPA9,CCT8,HSPA8,CCT5,CCT7,CCT6B,HSPD1,HSP90AA1,CCT3
GO:MF	ubiquitin ligase inhibitor activity	GO:1990948	0.0242564	1.61517	6	223	5	1249		RPL23,RPS15,RPL5,RPS7,RPS20
GO:MF	translation regulator activity, nucleic acid binding	GO:0090079	0.0242564	1.61517	37	223	15	1249		EIF4G3,EIF5AL1,ETF1,EIF3B,TUFM,EIF3C,SHMT1,EEF1G,EIF2S3,EIF3A,EIF3G,GCN1,PABPC1,EIF4A2,EEF1A2
GO:MF	ubiquitin-protein transferase regulator activity	GO:0055106	0.0242564	1.61517	6	223	5	1249		RPL23,RPS15,RPL5,RPS7,RPS20
GO:MF	ubiquitin-protein transferase inhibitor activity	GO:0055105	0.0242564	1.61517	6	223	5	1249		RPL23,RPS15,RPL5,RPS7,RPS20
GO:MF	proteasome-activating activity	GO:0036402	0.0242564	1.61517	6	223	5	1249		PSMC3,PSMC4,PSMC5,PSMC1,PSMC2
GO:MF	adenyl nucleotide binding	GO:0030554	0.0321805	1.49241	206	223	53	1249		DDX60,ALDH6A1,ATAD3B,PKM,MCM4,MCM6,CSNK1A1,VARS2,PSMC3,CCT4,PSMC4,HSPA9,MCM7,CCT8,ATP2B4,CSNK2A2,TOP2B,HSPA8,CCT5,DDX50,CCT7,CCT6B,KIF5A,HSPD1,ATP6V1B1,DDX4,PSMC5,PSMC1,ACAT1,ACADVL,MAT1A,AHCY,GLUD1,MYO5C,HSP90AA1,PSMC2,CCT3,UBA6,MCM2,ABCF2,DDX39A,HADHA,EHD3,PC,ATP6V1A,ACSL1,DDX6,OLA1,VCP,ATP1A2,EIF4A2,SUCLA2,ACTB
GO:MF	binding	GO:0005488	0.036172	1.44163	1151	223	216	1249		DDX60,ALDH6A1,ACO1,PURB,PSMD3,ATAD3B,RPL23A,PKM,OBSL1,LMNB1,DBT,PHB,RHOA,MCM4,MCM6,RPS3A,CSNK1A1,VARS2,RPA1,PSMC3,CCT4,NCL,EPS8L1,PSMD12,PSMC4,CLUH,EIF4G3,HSPA9,EIF5AL1,ITGB7,RPS19,MCM7,CCT8,PSMD2,RPS12,ETF1,ATP6V1H,ATP2B4,COPS3,CKAP5,YBX2,CSNK2A2,SERBP1,CAP2,UGP2,LGALS8,RPS10,TOP2B,EIF3B,IDH3B,IDH3A,NDUFA9,RPL19,KYNU,NDUFS3,HSPA8,NOP56,CCT5,DDX50,EZR,CNN2,CCT7,SPTBN5,P4HB,CCT6B,PSMD1,UQCRC2,TINA…
GO:MF	adenyl ribonucleotide binding	GO:0032559	0.0482045	1.31691	205	223	52	1249		DDX60,ALDH6A1,ATAD3B,PKM,MCM4,MCM6,CSNK1A1,VARS2,PSMC3,CCT4,PSMC4,HSPA9,MCM7,CCT8,ATP2B4,CSNK2A2,TOP2B,HSPA8,CCT5,DDX50,CCT7,CCT6B,KIF5A,HSPD1,ATP6V1B1,DDX4,PSMC5,PSMC1,ACAT1,ACADVL,MAT1A,GLUD1,MYO5C,HSP90AA1,PSMC2,CCT3,UBA6,MCM2,ABCF2,DDX39A,HADHA,EHD3,PC,ATP6V1A,ACSL1,DDX6,OLA1,VCP,ATP1A2,EIF4A2,SUCLA2,ACTB
GO:BP	cytoplasmic translation	GO:0002181	9.15798e-20	19.0382	94	223	58	1249		RPL23A,PKM,RPS3A,RPS19,RPS12,ETF1,RPS10,EIF3B,RPL19,RPL23,RPL32,RPS15,RPLP1,RPL7A,EIF3C,RPL30,RPL13A,RPSA,RPS17,RPL10A,RPS13,RPL27,RPL18,RPL35A,RPS28,RPS24,EIF2S3,EIF3A,EIF3G,RPS9,RPL18A,RACK1,RPL14,RPL8,RPS8,RPS15A,RPL3,RPS16,RPS5,RPL24,RPS18,RPL5,RPL4,PABPC1,RPL9,RPL10,RPL22,RPS7,EIF4A2,RPS20,RPS3,RPS14,RPLP0,RPL6,RPS11,RPS27,RPL12,RPS2
GO:BP	translation	GO:0006412	8.81067e-14	13.055	173	223	74	1249		ACO1,RPL23A,PKM,RHOA,RPS3A,VARS2,NCL,EIF4G3,EIF5AL1,RPS19,RPS12,ETF1,YBX2,RPS10,EIF3B,RPL19,TUFM,RPL23,RPL32,RPS15,RPLP1,RPL7A,EIF3C,RPL30,SHMT1,RPL13A,RPSA,RPS17,RPL10A,RPS13,EEF1G,RPL27,RPL18,RPL35A,RPS28,RPS24,EIF2S3,EIF3A,EIF3G,RPS9,RPL18A,RACK1,GCN1,RPL14,RPL8,RPS8,RPS4Y1,RPS15A,RPL3,RPS16,RPS5,RPL24,DDX6,RPS18,RPL5,RPL4,PABPC1,RPL9,RPL17-C18ORF32,LSM14B,RPL10,RPL22,RPS7,EIF4A2,RPS20,RPS3,RP…
GO:BP	peptide biosynthetic process	GO:0043043	8.8312e-14	13.054	174	223	74	1249		ACO1,RPL23A,PKM,RHOA,RPS3A,VARS2,NCL,EIF4G3,EIF5AL1,RPS19,RPS12,ETF1,YBX2,RPS10,EIF3B,RPL19,TUFM,RPL23,RPL32,RPS15,RPLP1,RPL7A,EIF3C,RPL30,SHMT1,RPL13A,RPSA,RPS17,RPL10A,RPS13,EEF1G,RPL27,RPL18,RPL35A,RPS28,RPS24,EIF2S3,EIF3A,EIF3G,RPS9,RPL18A,RACK1,GCN1,RPL14,RPL8,RPS8,RPS4Y1,RPS15A,RPL3,RPS16,RPS5,RPL24,DDX6,RPS18,RPL5,RPL4,PABPC1,RPL9,RPL17-C18ORF32,LSM14B,RPL10,RPL22,RPS7,EIF4A2,RPS20,RPS3,RP…
GO:BP	amide biosynthetic process	GO:0043604	3.28284e-12	11.4838	196	223	77	1249		ACO1,RPL23A,PKM,RHOA,RPS3A,VARS2,NCL,EIF4G3,EIF5AL1,RPS19,RPS12,ETF1,YBX2,RPS10,EIF3B,RPL19,TUFM,RPL23,RPL32,RPS15,RPLP1,RPL7A,EIF3C,RPL30,SHMT1,RPL13A,RPSA,RPS17,ACAT1,DLAT,RPL10A,RPS13,EEF1G,RPL27,RPL18,RPL35A,RPS28,RPS24,EIF2S3,EIF3A,EIF3G,RPS9,RPL18A,RACK1,GCN1,RPL14,RPL8,RPS8,RPS4Y1,RPS15A,RPL3,RPS16,RPS5,ACSL1,RPL24,DDX6,RPS18,RPL5,RPL4,PABPC1,RPL9,RPL17-C18ORF32,LSM14B,RPL10,RPL22,RPS7,EIF…
GO:BP	cellular macromolecule biosynthetic process	GO:0034645	7.20418e-11	10.1424	210	223	78	1249		ACO1,RPL23A,PKM,RHOA,RPS3A,VARS2,NCL,EIF4G3,EIF5AL1,RPS19,RPS12,ETF1,YBX2,UGP2,RPS10,EIF3B,RPL19,TUFM,RPL23,RPL32,RPS15,RPLP1,RPL7A,EIF3C,RPL30,SHMT1,RPL13A,RPSA,RPS17,RPL10A,RPS13,EEF1G,RPL27,RPL18,RPL35A,RPS28,RPS24,GFPT2,EIF2S3,EIF3A,EIF3G,RPS9,RPL18A,RACK1,GCN1,RPL14,RPL8,RPS8,RPS4Y1,RPS15A,RPL3,RPS16,RPS5,RPN1,RPL24,DDX6,RPS18,RPL5,RPL4,PABPC1,BACE2,RPL9,RPL17-C18ORF32,LSM14B,RPL10,RPL22,RPS…
GO:BP	peptide metabolic process	GO:0006518	1.72092e-10	9.76424	201	223	75	1249		ACO1,RPL23A,PKM,RHOA,RPS3A,VARS2,NCL,EIF4G3,EIF5AL1,RPS19,RPS12,ETF1,YBX2,RPS10,EIF3B,RPL19,TUFM,RPL23,RPL32,RPS15,RPLP1,RPL7A,EIF3C,RPL30,SHMT1,RPL13A,RPSA,RPS17,RPL10A,RPS13,EEF1G,RPL27,RPL18,RPL35A,RPS28,RPS24,EIF2S3,EIF3A,EIF3G,RPS9,RPL18A,RACK1,GCN1,RPL14,RPL8,RPS8,RPS4Y1,RPS15A,RPL3,RPS16,RPS5,RPL24,DDX6,RPS18,RPL5,RPL4,PABPC1,BACE2,RPL9,RPL17-C18ORF32,LSM14B,RPL10,RPL22,RPS7,EIF4A2,RPS20,R…
GO:BP	cellular macromolecule metabolic process	GO:0044260	2.21678e-09	8.65428	399	223	116	1249		ACO1,PSMD3,RPL23A,PKM,PHB,RHOA,MCM4,MCM6,RPS3A,CSNK1A1,VARS2,RPA1,PSMC3,CCT4,NCL,PSMD12,PSMC4,EIF4G3,EIF5AL1,RPS19,MCM7,CCT8,PSMD2,RPS12,ETF1,COPS3,YBX2,CSNK2A2,SERBP1,UGP2,RPS10,TOP2B,EIF3B,RPL19,CCT5,CCT7,PSMD1,USP14,TUFM,RPL23,RPL32,RPS15,HSPD1,PYGM,RPLP1,RPL7A,EIF3C,DDX4,RPL30,PSMC5,SHMT1,PSMC1,RPL13A,RPSA,RPS17,RPL10A,RPS13,EEF1G,RPL27,HSP90AA1,PSMC2,CCT3,UBA6,RPL18,RPL35A,RPS28,MCM2,RPS24,G…
GO:BP	cellular amide metabolic process	GO:0043603	1.4052e-08	7.85226	243	223	81	1249		ACO1,RPL23A,PKM,RHOA,RPS3A,VARS2,NCL,EIF4G3,EIF5AL1,RPS19,RPS12,ETF1,YBX2,RPS10,EIF3B,RPL19,TUFM,RPL23,RPL32,RPS15,RPLP1,RPL7A,EIF3C,RPL30,SHMT1,RPL13A,RPSA,RPS17,ACAT1,DLAT,RPL10A,RPS13,EEF1G,RPL27,DLST,RPL18,RPL35A,RPS28,RPS24,EIF2S3,EIF3A,EIF3G,RPS9,RPL18A,RACK1,PPP2R1A,GCN1,RPL14,RPL8,RPS8,RPS4Y1,RPS15A,RPL3,RPS16,RPS5,ACSL1,RPL24,DDX6,RPS18,RPL5,RPL4,PABPC1,BACE2,RPL9,RPL17-C18ORF32,LSM14B,R…
GO:BP	organonitrogen compound biosynthetic process	GO:1901566	2.21505e-07	6.65462	315	223	94	1249		ACO1,RPL23A,PKM,RHOA,NDUFA10,RPS3A,VARS2,NCL,EIF4G3,EIF5AL1,RPS19,RPS12,ETF1,ATP2B4,YBX2,RPS10,EIF3B,NDUFA9,RPL19,KYNU,NDUFS3,NDUFS1,TUFM,RPL23,NDUFB9,RPL32,RPS15,RPLP1,RPL7A,EIF3C,SDHA,RPL30,SHMT1,RPL13A,RPSA,RPS17,ACAT1,DLAT,RPL10A,RPS13,GLUD1,EEF1G,RPL27,NDUFA5,RPL18,RPL35A,RPS28,RPS24,GFPT2,EIF2S3,EIF3A,EIF3G,RPS9,RPL18A,RACK1,GCN1,RPL14,SDHB,RPL8,RPS8,RPS4Y1,RPS15A,RPL3,ATP6V1A,RPS16,RPS5,AC…
GO:BP	cellular nitrogen compound biosynthetic process	GO:0044271	4.01474e-06	5.39634	415	223	111	1249		ACO1,PURB,RPL23A,PKM,PHB,RHOA,NDUFA10,RPS3A,VARS2,RPA1,PSMC3,CCT4,NCL,EIF4G3,EIF5AL1,RPS19,CCT8,RPS12,ETF1,ATP2B4,YBX2,RPS10,EIF3B,NDUFA9,RPL19,KYNU,NDUFS3,HSPA8,CCT5,EZR,CCT7,YWHAH,NDUFS1,TUFM,RPL23,NDUFB9,RPL32,RPS15,RPLP1,RPL7A,G3BP2,EIF3C,SDHA,RPL30,PSMC5,SHMT1,RPL13A,RPSA,RPS17,ACAT1,DLAT,RPL10A,RPS13,TROVE2,EEF1G,RPL27,HSP90AA1,NDUFA5,CCT3,RPL18,RPL35A,RPS28,RPS24,GFPT2,EIF2S3,EIF3A,EIF3G,R…
GO:BP	macromolecule biosynthetic process	GO:0009059	6.68063e-06	5.17518	363	223	100	1249		ACO1,PURB,RPL23A,PKM,PHB,RHOA,RPS3A,VARS2,RPA1,PSMC3,CCT4,NCL,EIF4G3,EIF5AL1,RPS19,CCT8,RPS12,ETF1,ATP2B4,YBX2,UGP2,RPS10,EIF3B,RPL19,HSPA8,CCT5,EZR,CCT7,YWHAH,TUFM,RPL23,RPL32,RPS15,RPLP1,RPL7A,G3BP2,EIF3C,RPL30,PSMC5,SHMT1,RPL13A,RPSA,RPS17,RPL10A,RPS13,TROVE2,EEF1G,RPL27,HSP90AA1,CCT3,RPL18,RPL35A,RPS28,RPS24,GFPT2,EIF2S3,EIF3A,EIF3G,RPS9,RPL18A,RACK1,PPP2R1A,GCN1,RPL14,RPL8,RPS8,RPS4Y1,RPS15A…
GO:BP	cellular nitrogen compound metabolic process	GO:0034641	0.000198695	3.70181	582	223	137	1249		ALDH6A1,ACO1,PURB,RPL23A,PKM,PHB,RHOA,NDUFA10,MCM4,MCM6,RPS3A,VARS2,RPA1,PSMC3,CCT4,NCL,EIF4G3,EIF5AL1,RPS19,MCM7,CCT8,RPS12,ETF1,ATP2B4,YBX2,SERBP1,UGP2,RPS10,TOP2B,EIF3B,NDUFA9,RPL19,KYNU,NDUFS3,HSPA8,NOP56,CCT5,EZR,CCT7,YWHAH,NDUFS1,TUFM,RPL23,NDUFB9,RPL32,RPS15,HSPD1,ATP6V1B1,RPLP1,RPL7A,G3BP2,EIF3C,SDHA,DDX4,RPL30,PSMC5,SHMT1,RPL13A,RPSA,RPS17,NOP58,ACAT1,DLAT,RPL10A,RPS13,AHCY,TROVE2,EEF1G,…
GO:BP	ribosome assembly	GO:0042255	0.0011108	2.95436	23	223	14	1249		RPL23A,RPS19,RPS15,RPSA,RPS28,RPL3,RPS5,RPL24,RPL5,RPL10,RPS14,RPLP0,RPL6,RPS27
GO:BP	cellular biosynthetic process	GO:0044249	0.0025521	2.5931	504	223	119	1249		ACO1,PURB,RPL23A,PKM,PHB,RHOA,NDUFA10,RPS3A,VARS2,RPA1,PSMC3,CCT4,NCL,EIF4G3,EIF5AL1,RPS19,CCT8,RPS12,ETF1,ATP2B4,YBX2,UGP2,RPS10,EIF3B,NDUFA9,RPL19,KYNU,NDUFS3,HSPA8,CCT5,EZR,CCT7,YWHAH,NDUFS1,AKR1B1,TUFM,RPL23,NDUFB9,RPL32,RPS15,RPLP1,RPL7A,G3BP2,EIF3C,SDHA,RPL30,PSMC5,SHMT1,RPL13A,RPSA,RPS17,ACAT1,DLAT,ACADVL,RPL10A,RPS13,MAT1A,GLUD1,TROVE2,EEF1G,RPL27,HSP90AA1,NDUFA5,CCT3,RPL18,RPL35A,RPS28,R…
GO:BP	organic substance biosynthetic process	GO:1901576	0.00273934	2.56235	516	223	121	1249		ACO1,PURB,RPL23A,PKM,PHB,RHOA,NDUFA10,RPS3A,VARS2,RPA1,PSMC3,CCT4,NCL,EIF4G3,EIF5AL1,RPS19,CCT8,RPS12,ETF1,ATP2B4,YBX2,UGP2,RPS10,EIF3B,NDUFA9,RPL19,KYNU,NDUFS3,HSPA8,CCT5,EZR,CCT7,YWHAH,NDUFS1,AKR1B1,TUFM,RPL23,NDUFB9,RPL32,RPS15,RPLP1,RPL7A,G3BP2,EIF3C,SDHA,SCP2D1,RPL30,PSMC5,SHMT1,RPL13A,RPSA,RPS17,ACAT1,DLAT,ACADVL,RPL10A,RPS13,MAT1A,GLUD1,TROVE2,EEF1G,RPL27,HSP90AA1,NDUFA5,CCT3,RPL18,RPL35A,…
GO:BP	ribosome biogenesis	GO:0042254	0.00336123	2.4735	73	223	28	1249		RPL23A,RPS19,NOP56,RPS15,RPL7A,RPSA,RPS17,NOP58,RPL10A,RPL27,RPL35A,RPS28,RPS24,RPL14,RPS8,RPL7L1,RPL3,RPS16,RPS5,RPL24,RPL5,FBL,RPL10,RPS7,RPS14,RPLP0,RPL6,RPS27
GO:BP	gene expression	GO:0010467	0.00363075	2.44	439	223	106	1249		ACO1,PURB,RPL23A,PKM,PHB,RHOA,RPS3A,VARS2,PSMC3,NCL,EIF4G3,EIF5AL1,RPS19,RPS12,ETF1,ATP2B4,YBX2,SERBP1,RPS10,EIF3B,RPL19,HSPA8,NOP56,EZR,CNN2,YWHAH,HADHB,NPTN,TUFM,RPL23,RPL32,RPS15,HSPD1,ATP6V1B1,RPLP1,RPL7A,G3BP2,EIF3C,DDX4,RPL30,PSMC5,SHMT1,RPL13A,RPSA,RPS17,NOP58,RPL10A,RPS13,TROVE2,EEF1G,RPL27,HSP90AA1,RPL18,RPL35A,RPS28,RPS24,EIF2S3,EIF3A,EIF3G,RPS9,DDX39A,RPL18A,RACK1,PPP2R1A,GCN1,RPL14,DN…
GO:BP	biosynthetic process	GO:0009058	0.00466144	2.33148	522	223	121	1249		ACO1,PURB,RPL23A,PKM,PHB,RHOA,NDUFA10,RPS3A,VARS2,RPA1,PSMC3,CCT4,NCL,EIF4G3,EIF5AL1,RPS19,CCT8,RPS12,ETF1,ATP2B4,YBX2,UGP2,RPS10,EIF3B,NDUFA9,RPL19,KYNU,NDUFS3,HSPA8,CCT5,EZR,CCT7,YWHAH,NDUFS1,AKR1B1,TUFM,RPL23,NDUFB9,RPL32,RPS15,RPLP1,RPL7A,G3BP2,EIF3C,SDHA,SCP2D1,RPL30,PSMC5,SHMT1,RPL13A,RPSA,RPS17,ACAT1,DLAT,ACADVL,RPL10A,RPS13,MAT1A,GLUD1,TROVE2,EEF1G,RPL27,HSP90AA1,NDUFA5,CCT3,RPL18,RPL35A,…
GO:BP	cellular metabolic process	GO:0044237	0.00523345	2.28121	863	223	179	1249		ALDH6A1,ACO1,PURB,PSMD3,RPL23A,PKM,DBT,PHB,RHOA,NDUFA10,MCM4,MCM6,RPS3A,CSNK1A1,VARS2,RPA1,PSMC3,CCT4,NCL,EPS8L1,PSMD12,PSMC4,EIF4G3,HSPA9,EIF5AL1,RPS19,MCM7,CCT8,PSMD2,RPS12,ETF1,ATP6V1H,ATP2B4,COPS3,YBX2,CSNK2A2,SERBP1,UGP2,LGALS8,RPS10,TOP2B,EIF3B,IDH3B,IDH3A,NDUFA9,RPL19,KYNU,NDUFS3,HSPA8,NOP56,CCT5,EZR,CCT7,PSMD1,UQCRC2,YWHAH,HADHB,NDUFS1,AKR1B1,NPTN,USP14,TUFM,RPL23,NDUFB9,MUT,RPL32,RPS15,H…
GO:BP	protein metabolic process	GO:0019538	0.00671884	2.17271	472	223	111	1249		ACO1,PSMD3,RPL23A,PKM,PHB,RHOA,RPS3A,CSNK1A1,VARS2,PSMC3,NCL,PSMD12,PSMC4,EIF4G3,EIF5AL1,RPS19,PSMD2,RPS12,ETF1,ATP2B4,COPS3,YBX2,CSNK2A2,RPS10,EIF3B,RPL19,HSPA8,EZR,P4HB,PSMD1,UQCRC2,TINAG,NPTN,USP14,TUFM,RPL23,RPL32,RPS15,HSPD1,RPLP1,RPL7A,EIF3C,RPL30,PSMC5,SHMT1,PSMC1,RPL13A,RPSA,RPS17,RPL10A,RPS13,EEF1G,RPL27,HSP90AA1,PSMC2,DLST,UBA6,RPL18,RPL35A,RPS28,RPS24,GFPT2,EIF2S3,PDCD6IP,EIF3A,EIF3G,R…
GO:BP	macromolecule metabolic process	GO:0043170	0.00858421	2.0663	652	223	143	1249		ACO1,PURB,PSMD3,RPL23A,PKM,PHB,RHOA,MCM4,MCM6,RPS3A,CSNK1A1,VARS2,RPA1,PSMC3,CCT4,NCL,PSMD12,PSMC4,EIF4G3,EIF5AL1,RPS19,MCM7,CCT8,PSMD2,RPS12,ETF1,ATP2B4,COPS3,YBX2,CSNK2A2,SERBP1,UGP2,RPS10,TOP2B,EIF3B,RPL19,HSPA8,NOP56,CCT5,EZR,CNN2,CCT7,P4HB,PSMD1,UQCRC2,TINAG,YWHAH,HADHB,NPTN,USP14,TUFM,RPL23,RPL32,RPS15,HSPD1,PYGM,ATP6V1B1,RPLP1,RPL7A,G3BP2,EIF3C,DDX4,RPL30,PSMC5,SHMT1,PSMC1,RPL13A,RPSA,RPS1…
GO:BP	rRNA metabolic process	GO:0016072	0.0179995	1.74474	53	223	21	1249		NCL,RPS19,NOP56,RPS15,RPL7A,RPS17,NOP58,RPL10A,RPL27,RPL35A,RPS28,RPS24,RPL14,RPS8,RPL7L1,RPS16,RPL5,FBL,RPS7,RPS14,RPS27
GO:BP	ribosomal small subunit assembly	GO:0000028	0.0207688	1.68259	9	223	7	1249		RPS19,RPS15,RPSA,RPS28,RPS5,RPS14,RPS27
GO:BP	rRNA processing	GO:0006364	0.0207688	1.68259	50	223	20	1249		RPS19,NOP56,RPS15,RPL7A,RPS17,NOP58,RPL10A,RPL27,RPL35A,RPS28,RPS24,RPL14,RPS8,RPL7L1,RPS16,RPL5,FBL,RPS7,RPS14,RPS27
GO:BP	ribosomal small subunit biogenesis	GO:0042274	0.0219524	1.65852	23	223	12	1249		RPS19,RPS15,RPSA,RPS17,RPS28,RPS24,RPS8,RPS16,RPS5,RPS7,RPS14,RPS27
GO:BP	ribonucleoprotein complex biogenesis	GO:0022613	0.0219524	1.65852	111	223	35	1249		RPL23A,RPS19,EIF3B,NOP56,RPS15,RPL7A,EIF3C,RPL13A,RPSA,RPS17,NOP58,RPL10A,RPL27,HSP90AA1,RPL35A,RPS28,RPS24,EIF2S3,EIF3A,EIF3G,RPL14,RPS8,RPL7L1,RPL3,RPS16,RPS5,RPL24,RPL5,FBL,RPL10,RPS7,RPS14,RPLP0,RPL6,RPS27
GO:BP	primary metabolic process	GO:0044238	0.0219524	1.65852	835	223	172	1249		ALDH6A1,ACO1,PURB,PSMD3,RPL23A,PKM,DBT,PHB,RHOA,NDUFA10,MCM4,MCM6,RPS3A,CSNK1A1,VARS2,RPA1,PSMC3,CCT4,NCL,PSMD12,PSMC4,EIF4G3,EIF5AL1,RPS19,MCM7,CCT8,PSMD2,RPS12,ETF1,ATP2B4,COPS3,YBX2,CSNK2A2,SERBP1,UGP2,RPS10,TOP2B,EIF3B,IDH3B,IDH3A,NDUFA9,RPL19,KYNU,NDUFS3,HSPA8,NOP56,CCT5,EZR,CCT7,P4HB,PSMD1,UQCRC2,TINAG,YWHAH,HADHB,NDUFS1,AKR1B1,NPTN,USP14,TUFM,RPL23,NDUFB9,MUT,RPL32,RPS15,HSPD1,PYGM,ATP6V1B…
GO:BP	ribonucleoprotein complex subunit organization	GO:0071826	0.0279346	1.55386	59	223	22	1249		RPL23A,RPS19,EIF3B,RPS15,EIF3C,RPL13A,RPSA,HSP90AA1,RPS28,EIF2S3,EIF3A,EIF3G,RPL3,RPS5,RPL24,RPL5,RPL10,VCP,RPS14,RPLP0,RPL6,RPS27
GO:BP	metabolic process	GO:0008152	0.0397688	1.40046	930	223	186	1249		ALDH6A1,ACO1,PURB,PSMD3,RPL23A,PKM,DBT,PHB,RHOA,NDUFA10,MCM4,MCM6,RPS3A,CSNK1A1,VARS2,RPA1,PSMC3,CCT4,NCL,EPS8L1,PSMD12,PSMC4,EIF4G3,HSPA9,EIF5AL1,RPS19,MCM7,CCT8,PSMD2,RPS12,ETF1,ATP6V1H,ATP2B4,COPS3,YBX2,CSNK2A2,SERBP1,UGP2,LGALS8,RPS10,TOP2B,EIF3B,IDH3B,IDH3A,NDUFA9,RPL19,KYNU,NDUFS3,HSPA8,NOP56,CCT5,EZR,CNN2,CCT7,P4HB,PSMD1,UQCRC2,TINAG,YWHAH,HADHB,NDUFS1,AKR1B1,NPTN,USP14,TUFM,RPL23,NDUFB9,M…
GO:CC	cytosolic ribosome	GO:0022626	1.49278e-20	19.826	75	223	51	1249		RPL23A,RPS3A,RPS19,RPS12,RPS10,RPL19,RPL23,RPL32,RPS15,RPLP1,RPL7A,RPL30,RPL13A,RPSA,RPS17,RPL10A,RPS13,RPL27,RPL18,RPL35A,RPS28,RPS24,RPS9,RPL18A,RACK1,RPL14,RPL8,RPS8,RPS4Y1,RPL7L1,RPS15A,RPL3,RPS16,RPS5,RPL24,RPS18,RPL5,RPL4,RPL9,RPL10,RPL22,RPS7,RPS20,RPS3,RPS14,RPLP0,RPL6,RPS11,RPS27,RPL12,RPS2
GO:CC	ribosomal subunit	GO:0044391	4.0876e-17	16.3885	88	223	52	1249		RPL23A,RPS3A,RPS19,RPS12,RPS10,RPL19,RPL23,RPL32,RPS15,RPLP1,RPL7A,RPL30,RPL13A,RPSA,RPS17,RPL10A,RPS13,RPL27,RPL18,RPL35A,RPS28,RPS24,RPS9,RPL18A,RACK1,RPL14,RPL8,RPS8,RPS4Y1,RPL7L1,RPS15A,RPL3,RPS16,RPS5,RPL24,RPS18,RPL5,RPL4,RPL9,RPL17-C18ORF32,RPL10,RPL22,RPS7,RPS20,RPS3,RPS14,RPLP0,RPL6,RPS11,RPS27,RPL12,RPS2
GO:CC	ribosome	GO:0005840	4.38909e-16	15.3576	95	223	53	1249		RPL23A,RPS3A,RPS19,RPS12,RPS10,RPL19,RPL23,RPL32,RPS15,RPLP1,RPL7A,RPL30,RPL13A,RPSA,RPS17,RPL10A,RPS13,RPL27,RPL18,RPL35A,RPS28,RPS24,RPS9,RPL18A,RACK1,GCN1,RPL14,RPL8,RPS8,RPS4Y1,RPL7L1,RPS15A,RPL3,RPS16,RPS5,RPL24,RPS18,RPL5,RPL4,RPL9,RPL17-C18ORF32,RPL10,RPL22,RPS7,RPS20,RPS3,RPS14,RPLP0,RPL6,RPS11,RPS27,RPL12,RPS2
GO:CC	focal adhesion	GO:0005925	2.19043e-12	11.6595	88	223	46	1249		RHOA,RPS3A,HSPA9,ITGB7,RPS19,RPS10,RPL19,HSPA8,EZR,CNN2,P4HB,RPL23,RPS15,VCL,RPLP1,RPL7A,RPL30,RPL13A,RPS17,RPL10A,RPS13,RPL27,RPL18,PDCD6IP,RPS9,RPL8,RPS8,RPL3,EHD3,RPS16,RPS5,RPS18,RPL5,RPL4,PABPC1,RPL9,RPL22,RPS7,RPS3,RPS14,RPLP0,RPL6,RPS11,RPL12,ACTB,RPS2
GO:CC	cell-substrate junction	GO:0030055	2.19043e-12	11.6595	88	223	46	1249		RHOA,RPS3A,HSPA9,ITGB7,RPS19,RPS10,RPL19,HSPA8,EZR,CNN2,P4HB,RPL23,RPS15,VCL,RPLP1,RPL7A,RPL30,RPL13A,RPS17,RPL10A,RPS13,RPL27,RPL18,PDCD6IP,RPS9,RPL8,RPS8,RPL3,EHD3,RPS16,RPS5,RPS18,RPL5,RPL4,PABPC1,RPL9,RPL22,RPS7,RPS3,RPS14,RPLP0,RPL6,RPS11,RPL12,ACTB,RPS2
GO:CC	anchoring junction	GO:0070161	3.15231e-12	11.5014	102	223	50	1249		OBSL1,RHOA,RPS3A,HSPA9,ITGB7,RPS19,RPS10,RPL19,HSPA8,EZR,CNN2,P4HB,YWHAH,RPL23,RPS15,VCL,RPLP1,RPL7A,RPL30,RPL13A,RPS17,RPL10A,RPS13,RPL27,RPL18,PDCD6IP,RPS9,RPL8,RPS8,RPL3,EHD3,RPS16,RPS5,RPS18,RPL5,RPL4,PABPC1,DSP,RPL9,RPL22,RPS7,ATP1A2,RPS3,RPS14,RPLP0,RPL6,RPS11,RPL12,ACTB,RPS2
GO:CC	ribonucleoprotein complex	GO:1990904	6.85653e-12	11.1639	185	223	72	1249		RPL23A,RPS3A,NCL,RPS19,RPS12,RPS10,TOP2B,EIF3B,RPL19,HSPA8,NOP56,RPL23,RPL32,RPS15,RPLP1,RPL7A,G3BP2,EIF3C,RPL30,RPL13A,RPSA,RPS17,NOP58,RPL10A,RPS13,TROVE2,RPL27,RPL18,RPL35A,RPS28,RPS24,EIF3A,EIF3G,RPS9,RPL18A,RACK1,GCN1,RPL14,RPL8,RPS8,RPS4Y1,HNRNPR,RPL7L1,RPS15A,RPL3,RPS16,RPS5,SND1,RPL24,DDX6,RPS18,RPL5,RPL4,PABPC1,RPL9,RPL17-C18ORF32,FBL,RPL10,RPL22,RPS7,EFTUD2,RPS20,RPS3,HDLBP,RPS14,RPLP0,…
GO:CC	cell junction	GO:0030054	8.42757e-12	11.0743	186	223	72	1249		OBSL1,RHOA,RPS3A,PSMC4,HSPA9,ITGB7,RPS19,ATP2B4,CAP2,RPS10,EIF3B,RPL19,HSPA8,EZR,CNN2,P4HB,YWHAH,KIF5A,NPTN,USP14,TUFM,RPL23,RPS15,VCL,ATP6V1B1,RPLP1,RPL7A,RPL30,PSMC5,RPL13A,RPS17,RPL10A,RPS13,RPL27,ATP6V1E1,RPL18,PDCD6IP,EIF3A,RPS9,PPP2R1A,RPL14,DNM1L,RPL8,RPS8,RPL3,EHD3,RPS16,RPS5,RPL24,RPS18,RPL5,RPL4,PABPC1,DSP,RPL9,RPL10,RPL22,VCP,RPS7,ATP1A2,RPS20,RPS3,PHB2,RPS14,RPLP0,RPL6,RPS11,RPS27,RPL…
GO:CC	cytosolic small ribosomal subunit	GO:0022627	4.58501e-11	10.3387	34	223	25	1249		RPS3A,RPS19,RPS12,RPS10,RPS15,RPSA,RPS17,RPS13,RPS28,RPS24,RPS9,RACK1,RPS8,RPS4Y1,RPS15A,RPS16,RPS5,RPS18,RPS7,RPS20,RPS3,RPS14,RPS11,RPS27,RPS2
GO:CC	small ribosomal subunit	GO:0015935	2.15816e-09	8.66592	38	223	25	1249		RPS3A,RPS19,RPS12,RPS10,RPS15,RPSA,RPS17,RPS13,RPS28,RPS24,RPS9,RACK1,RPS8,RPS4Y1,RPS15A,RPS16,RPS5,RPS18,RPS7,RPS20,RPS3,RPS14,RPS11,RPS27,RPS2
GO:CC	cytosolic large ribosomal subunit	GO:0022625	2.66391e-09	8.57448	41	223	26	1249		RPL23A,RPL19,RPL23,RPL32,RPLP1,RPL7A,RPL30,RPL13A,RPL10A,RPL27,RPL18,RPL35A,RPL18A,RPL14,RPL8,RPL7L1,RPL3,RPL24,RPL5,RPL4,RPL9,RPL10,RPL22,RPLP0,RPL6,RPL12
GO:CC	extracellular region	GO:0005576	3.52195e-09	8.45322	358	223	105	1249		ACO1,PSMD3,RPL23A,PKM,PHB,RHOA,RPS3A,PSMC3,CCT4,NCL,EPS8L1,PSMD12,HSPA9,ITGB7,RPS19,CCT8,PSMD2,ATP6V1H,SERBP1,UGP2,LGALS8,EIF3B,HSPA8,CCT5,EZR,CNN2,CCT7,P4HB,PSMD1,TINAG,YWHAH,AKR1B1,USP14,TUFM,RPL23,VCL,HSPD1,VPS13C,PYGM,ATP6V1B1,LAMA3,RPL30,PSMC5,SHMT1,RPSA,ACAT1,RPL10A,RPS13,AHCY,CROCC,NTN4,MYO5C,EEF1G,RPL27,HSP90AA1,PSMC2,CCT3,ATP6V1E1,HSPB6,RPL35A,RPS28,EIF2S3,PDCD6IP,SPAG6,RPS9,RACK1,COPA,P…
GO:CC	extracellular organelle	GO:0043230	4.63903e-09	8.33357	303	223	93	1249		ACO1,PSMD3,RPL23A,PKM,PHB,RHOA,RPS3A,CCT4,NCL,EPS8L1,PSMD12,HSPA9,ITGB7,RPS19,CCT8,PSMD2,ATP6V1H,SERBP1,UGP2,EIF3B,HSPA8,CCT5,EZR,CCT7,P4HB,YWHAH,AKR1B1,USP14,TUFM,RPL23,VCL,HSPD1,VPS13C,PYGM,ATP6V1B1,LAMA3,RPL30,PSMC5,SHMT1,RPSA,ACAT1,RPL10A,RPS13,AHCY,CROCC,MYO5C,EEF1G,RPL27,HSP90AA1,CCT3,ATP6V1E1,RPL35A,RPS28,EIF2S3,PDCD6IP,RPS9,RACK1,COPA,PPP2R1A,RPL14,CS,RPS8,RPS15A,RPL3,ATP6V1A,RPS16,RPS5,S…
GO:CC	extracellular membrane-bounded organelle	GO:0065010	4.63903e-09	8.33357	303	223	93	1249		ACO1,PSMD3,RPL23A,PKM,PHB,RHOA,RPS3A,CCT4,NCL,EPS8L1,PSMD12,HSPA9,ITGB7,RPS19,CCT8,PSMD2,ATP6V1H,SERBP1,UGP2,EIF3B,HSPA8,CCT5,EZR,CCT7,P4HB,YWHAH,AKR1B1,USP14,TUFM,RPL23,VCL,HSPD1,VPS13C,PYGM,ATP6V1B1,LAMA3,RPL30,PSMC5,SHMT1,RPSA,ACAT1,RPL10A,RPS13,AHCY,CROCC,MYO5C,EEF1G,RPL27,HSP90AA1,CCT3,ATP6V1E1,RPL35A,RPS28,EIF2S3,PDCD6IP,RPS9,RACK1,COPA,PPP2R1A,RPL14,CS,RPS8,RPS15A,RPL3,ATP6V1A,RPS16,RPS5,S…
GO:CC	extracellular vesicle	GO:1903561	4.63903e-09	8.33357	303	223	93	1249		ACO1,PSMD3,RPL23A,PKM,PHB,RHOA,RPS3A,CCT4,NCL,EPS8L1,PSMD12,HSPA9,ITGB7,RPS19,CCT8,PSMD2,ATP6V1H,SERBP1,UGP2,EIF3B,HSPA8,CCT5,EZR,CCT7,P4HB,YWHAH,AKR1B1,USP14,TUFM,RPL23,VCL,HSPD1,VPS13C,PYGM,ATP6V1B1,LAMA3,RPL30,PSMC5,SHMT1,RPSA,ACAT1,RPL10A,RPS13,AHCY,CROCC,MYO5C,EEF1G,RPL27,HSP90AA1,CCT3,ATP6V1E1,RPL35A,RPS28,EIF2S3,PDCD6IP,RPS9,RACK1,COPA,PPP2R1A,RPL14,CS,RPS8,RPS15A,RPL3,ATP6V1A,RPS16,RPS5,S…
GO:CC	extracellular exosome	GO:0070062	9.74543e-09	8.0112	302	223	92	1249		ACO1,PSMD3,RPL23A,PKM,PHB,RHOA,RPS3A,CCT4,NCL,EPS8L1,PSMD12,HSPA9,ITGB7,RPS19,CCT8,PSMD2,ATP6V1H,SERBP1,UGP2,EIF3B,HSPA8,CCT5,EZR,CCT7,P4HB,YWHAH,AKR1B1,USP14,TUFM,RPL23,VCL,HSPD1,VPS13C,PYGM,ATP6V1B1,LAMA3,RPL30,PSMC5,SHMT1,RPSA,ACAT1,RPL10A,RPS13,AHCY,CROCC,MYO5C,EEF1G,RPL27,HSP90AA1,CCT3,ATP6V1E1,RPL35A,RPS28,EIF2S3,PDCD6IP,RPS9,RACK1,COPA,PPP2R1A,RPL14,CS,RPS8,RPS15A,RPL3,ATP6V1A,RPS16,RPS5,S…
GO:CC	extracellular space	GO:0005615	1.42793e-08	7.84529	323	223	96	1249		ACO1,PSMD3,RPL23A,PKM,PHB,RHOA,RPS3A,CCT4,NCL,EPS8L1,PSMD12,HSPA9,ITGB7,RPS19,CCT8,PSMD2,ATP6V1H,SERBP1,UGP2,LGALS8,EIF3B,HSPA8,CCT5,EZR,CCT7,P4HB,TINAG,YWHAH,AKR1B1,USP14,TUFM,RPL23,VCL,HSPD1,VPS13C,PYGM,ATP6V1B1,LAMA3,RPL30,PSMC5,SHMT1,RPSA,ACAT1,RPL10A,RPS13,AHCY,CROCC,MYO5C,EEF1G,RPL27,HSP90AA1,CCT3,ATP6V1E1,RPL35A,RPS28,EIF2S3,PDCD6IP,RPS9,RACK1,COPA,PPP2R1A,RPL14,CS,RPS8,RPS15A,RPL3,ATP6V1A…
GO:CC	protein-containing complex	GO:0032991	4.96013e-08	7.30451	667	223	159	1249		PSMD3,RPL23A,OBSL1,DBT,PHB,NDUFA10,MCM4,MCM6,RPS3A,CSNK1A1,RPA1,PSMC3,CCT4,NCL,EPS8L1,PSMD12,PSMC4,EIF4G3,HSPA9,EIF5AL1,ITGB7,RPS19,MCM7,CCT8,PSMD2,RPS12,ETF1,ATP6V1H,ATP2B4,COPS3,CKAP5,CSNK2A2,RPS10,TOP2B,EIF3B,IDH3B,IDH3A,NDUFA9,RPL19,NDUFS3,HSPA8,NOP56,CCT5,EZR,CCT7,SPTBN5,P4HB,CCT6B,PSMD1,UQCRC2,HADHB,KIF5A,NDUFS1,USP14,RPL23,NDUFB9,RPL32,RPS15,VCL,HSPD1,ATP6V1B1,IMMT,RPLP1,RPL7A,G3BP2,EIF3C,…
GO:CC	non-membrane-bounded organelle	GO:0043228	5.25055e-08	7.2798	456	223	121	1249		DDX60,RPL23A,OBSL1,LMNB1,DBT,RHOA,MCM4,MCM6,RPS3A,CSNK1A1,RPA1,PSMC3,CCT4,NCL,HSPA9,RPS19,MCM7,CCT8,PSMD2,RPS12,ATP2B4,CKAP5,CSNK2A2,RPS10,TOP2B,RPL19,HSPA8,NOP56,CCT5,DDX50,EZR,CNN2,CCT7,SPTBN5,P4HB,PSMD1,HADHB,KIF5A,TUFM,RPL23,RPL32,RPS15,VCL,VPS13C,RPLP1,RPL7A,G3BP2,SDHA,DDX4,RPL30,RPL13A,RPSA,NAP1L3,RPS17,NOP58,ACADVL,RPL10A,RPS13,ANK1,CROCC,MYO5C,RPL27,PSMC2,CCT3,RPL18,HSPB6,RPL35A,RPS28,MCM…
GO:CC	intracellular non-membrane-bounded organelle	GO:0043232	5.25055e-08	7.2798	456	223	121	1249		DDX60,RPL23A,OBSL1,LMNB1,DBT,RHOA,MCM4,MCM6,RPS3A,CSNK1A1,RPA1,PSMC3,CCT4,NCL,HSPA9,RPS19,MCM7,CCT8,PSMD2,RPS12,ATP2B4,CKAP5,CSNK2A2,RPS10,TOP2B,RPL19,HSPA8,NOP56,CCT5,DDX50,EZR,CNN2,CCT7,SPTBN5,P4HB,PSMD1,HADHB,KIF5A,TUFM,RPL23,RPL32,RPS15,VCL,VPS13C,RPLP1,RPL7A,G3BP2,SDHA,DDX4,RPL30,RPL13A,RPSA,NAP1L3,RPS17,NOP58,ACADVL,RPL10A,RPS13,ANK1,CROCC,MYO5C,RPL27,PSMC2,CCT3,RPL18,HSPB6,RPL35A,RPS28,MCM…
GO:CC	large ribosomal subunit	GO:0015934	9.91696e-08	7.00362	50	223	27	1249		RPL23A,RPL19,RPL23,RPL32,RPLP1,RPL7A,RPL30,RPL13A,RPL10A,RPL27,RPL18,RPL35A,RPL18A,RPL14,RPL8,RPL7L1,RPL3,RPL24,RPL5,RPL4,RPL9,RPL17-C18ORF32,RPL10,RPL22,RPLP0,RPL6,RPL12
GO:CC	synapse	GO:0045202	1.1313e-07	6.94642	116	223	46	1249		OBSL1,RHOA,RPS3A,PSMC4,RPS19,ATP2B4,CAP2,EIF3B,RPL19,HSPA8,KIF5A,NPTN,USP14,TUFM,ATP6V1B1,RPL30,PSMC5,RPS17,RPL10A,RPS13,ATP6V1E1,EIF3A,RPS9,PPP2R1A,RPL14,DNM1L,RPL8,RPL3,RPL24,RPS18,RPL5,RPL10,RPL22,VCP,RPS7,ATP1A2,RPS20,RPS3,PHB2,RPS14,RPLP0,RPL6,RPS27,RPL12,ACTB,EEF1A2
GO:CC	cytosol	GO:0005829	1.50709e-07	6.82186	600	223	146	1249		DDX60,ACO1,PSMD3,RPL23A,PKM,OBSL1,DBT,RHOA,RPS3A,CSNK1A1,VARS2,PSMC3,CCT4,EPS8L1,PSMD12,PSMC4,EIF4G3,RPS19,MCM7,CCT8,PSMD2,RPS12,ETF1,ATP6V1H,COPS3,CKAP5,CSNK2A2,SERBP1,UGP2,LGALS8,RPS10,TOP2B,EIF3B,RPL19,KYNU,HSPA8,CCT5,EZR,CCT7,SPTBN5,P4HB,CCT6B,PSMD1,YWHAH,KIF5A,AKR1B1,USP14,RPL23,RPL32,RPS15,VCL,HSPD1,VPS13C,PYGM,ATP6V1B1,RPLP1,RPL7A,G3BP2,EIF3C,RPL30,PSMC5,SHMT1,PSMC1,RPL13A,RPSA,RPS17,NOP58…
GO:CC	vesicle	GO:0031982	1.83101e-06	5.73731	411	223	108	1249		ACO1,PSMD3,ATAD3B,RPL23A,PKM,PHB,RHOA,RPS3A,PSMC3,CCT4,NCL,EPS8L1,PSMD12,HSPA9,ITGB7,RPS19,CCT8,PSMD2,ATP6V1H,CSNK2A2,SERBP1,UGP2,LGALS8,EIF3B,HSPA8,CCT5,EZR,CNN2,CCT7,P4HB,PSMD1,YWHAH,AKR1B1,USP14,TUFM,RPL23,VCL,HSPD1,VPS13C,PYGM,ATP6V1B1,LAMA3,RPL30,PSMC5,SHMT1,RPSA,ACAT1,RPL10A,RPS13,AHCY,ARCN1,CROCC,MYO5C,EEF1G,RPL27,HSP90AA1,PSMC2,CCT3,ATP6V1E1,RPL35A,RPS28,EIF2S3,PDCD6IP,SPAG6,RPS9,COPG2,RA…
GO:CC	postsynaptic specialization	GO:0099572	1.8845e-05	4.7248	32	223	18	1249		RPS19,CAP2,HSPA8,NPTN,RPL30,RPL10A,RPS13,EIF3A,RPL14,RPL8,RPS18,RPS3,PHB2,RPS14,RPLP0,RPL6,RPS27,RPL12
GO:CC	neuron to neuron synapse	GO:0098984	5.65292e-05	4.24773	31	223	17	1249		RPS19,CAP2,NPTN,RPL30,RPL10A,RPS13,EIF3A,RPL14,RPL8,RPS18,RPS3,PHB2,RPS14,RPLP0,RPL6,RPS27,RPL12
GO:CC	asymmetric synapse	GO:0032279	5.65292e-05	4.24773	31	223	17	1249		RPS19,CAP2,NPTN,RPL30,RPL10A,RPS13,EIF3A,RPL14,RPL8,RPS18,RPS3,PHB2,RPS14,RPLP0,RPL6,RPS27,RPL12
GO:CC	postsynaptic density	GO:0014069	5.65292e-05	4.24773	31	223	17	1249		RPS19,CAP2,NPTN,RPL30,RPL10A,RPS13,EIF3A,RPL14,RPL8,RPS18,RPS3,PHB2,RPS14,RPLP0,RPL6,RPS27,RPL12
GO:CC	postsynapse	GO:0098794	0.000311238	3.50691	51	223	22	1249		RHOA,RPS19,CAP2,HSPA8,NPTN,RPL30,PSMC5,RPL10A,RPS13,EIF3A,RPL14,RPL8,RPS18,ATP1A2,RPS3,PHB2,RPS14,RPLP0,RPL6,RPS27,RPL12,ACTB
GO:CC	nucleolus	GO:0005730	0.00160211	2.79531	129	223	40	1249		RPL23A,RPS3A,NCL,HSPA9,RPS19,CKAP5,RPS10,TOP2B,RPL19,HSPA8,NOP56,DDX50,EZR,RPL23,RPL7A,SDHA,RPL13A,NOP58,ACADVL,RPS13,RPL27,RPL18,HSPB6,EIF3A,RPS9,RACK1,RPL7L1,RPL3,OLA1,RPL5,RPL4,FBL,RPS7,EIF4A2,RPS20,RPS3,PHB2,RPS14,RPS11,RPL12
GO:CC	polysome	GO:0005844	0.00230305	2.6377	32	223	15	1249		RPL19,RPL32,RPL7A,RPL30,RPL10A,RPL18,RPS28,RPL18A,GCN1,RPL8,RPS4Y1,RPL24,RPS3,HDLBP,RPL6
GO:CC	proteasome regulatory particle, base subcomplex	GO:0008540	0.00714637	2.14591	10	223	7	1249		PSMC3,PSMC4,PSMD2,PSMD1,PSMC5,PSMC1,PSMC2
GO:CC	polysomal ribosome	GO:0042788	0.00918659	2.03685	22	223	11	1249		RPL19,RPL32,RPL7A,RPL30,RPL10A,RPL18,RPS28,RPL18A,RPL8,RPL24,RPL6
GO:CC	proteasome regulatory particle	GO:0005838	0.00961946	2.01685	19	223	10	1249		PSMD3,PSMC3,PSMD12,PSMC4,PSMD2,PSMD1,PSMC5,PSMC1,PSMC2,PSMD11
GO:CC	chaperonin-containing T-complex	GO:0005832	0.0103552	1.98484	8	223	6	1249		CCT4,CCT8,CCT5,CCT7,CCT6B,CCT3
GO:CC	proteasome accessory complex	GO:0022624	0.0153562	1.81372	20	223	10	1249		PSMD3,PSMC3,PSMD12,PSMC4,PSMD2,PSMD1,PSMC5,PSMC1,PSMC2,PSMD11
GO:CC	nuclear lumen	GO:0031981	0.0252407	1.5979	417	223	94	1249		ALDH6A1,PURB,PSMD3,RPL23A,LMNB1,PHB,MCM4,MCM6,RPS3A,CSNK1A1,RPA1,PSMC3,CCT4,NCL,PSMD12,PSMC4,HSPA9,RPS19,MCM7,CCT8,PSMD2,RPS12,COPS3,CKAP5,CSNK2A2,RPS10,TOP2B,RPL19,KYNU,NDUFS3,HSPA8,NOP56,DDX50,EZR,PSMD1,UQCRC2,AKR1B1,RPL23,RPS15,RPL7A,SDHA,PSMC5,SHMT1,PSMC1,RPL13A,RPSA,RPS17,NOP58,ACADVL,RPS13,TROVE2,RPL27,HSP90AA1,PSMC2,DLST,RPL18,HSPB6,RPS28,MCM2,RPS24,EIF3A,RPS9,DDX39A,RACK1,PSMD11,SDHB,RPS8…
GO:CC	nucleus	GO:0005634	0.025644	1.59101	603	223	128	1249		ALDH6A1,PURB,PSMD3,RPL23A,PKM,LMNB1,PHB,RHOA,MCM4,MCM6,RPS3A,CSNK1A1,RPA1,PSMC3,CCT4,NCL,PSMD12,PSMC4,HSPA9,EIF5AL1,RPS19,MCM7,CCT8,PSMD2,RPS12,COPS3,CKAP5,YBX2,CSNK2A2,SERBP1,UGP2,RPS10,TOP2B,IDH3B,IDH3A,NDUFA9,RPL19,KYNU,NDUFS3,HSPA8,NOP56,DDX50,EZR,PSMD1,UQCRC2,AKR1B1,RPL23,RPS15,RPL7A,SDHA,DDX4,RPL30,PSMC5,SHMT1,PSMC1,RPL13A,RPSA,NAP1L3,RPS17,NOP58,ACADVL,RPL10A,RPS13,AHCY,TROVE2,EEF1G,RPL27,…
GO:CC	membrane-enclosed lumen	GO:0031974	0.0277871	1.55616	555	223	119	1249		ALDH6A1,PURB,PSMD3,RPL23A,PKM,LMNB1,DBT,PHB,NDUFA10,MCM4,MCM6,RPS3A,CSNK1A1,RPA1,PSMC3,CCT4,NCL,PSMD12,PSMC4,HSPA9,RPS19,MCM7,CCT8,PSMD2,RPS12,COPS3,CKAP5,CSNK2A2,RPS10,TOP2B,IDH3B,IDH3A,NDUFA9,RPL19,KYNU,NDUFS3,HSPA8,NOP56,DDX50,EZR,CNN2,P4HB,PSMD1,UQCRC2,HADHB,NDUFS1,AKR1B1,TUFM,RPL23,MUT,RPS15,VCL,HSPD1,IMMT,RPL7A,SDHA,PSMC5,SHMT1,PSMC1,RPL13A,RPSA,RPS17,NOP58,ACAT1,DLAT,ACADVL,RPS13,GLUD1,TRO…
GO:CC	chaperone complex	GO:0101031	0.0277871	1.55616	12	223	7	1249		CCT4,CCT8,HSPA8,CCT5,CCT7,CCT6B,CCT3
GO:CC	organelle lumen	GO:0043233	0.0277871	1.55616	555	223	119	1249		ALDH6A1,PURB,PSMD3,RPL23A,PKM,LMNB1,DBT,PHB,NDUFA10,MCM4,MCM6,RPS3A,CSNK1A1,RPA1,PSMC3,CCT4,NCL,PSMD12,PSMC4,HSPA9,RPS19,MCM7,CCT8,PSMD2,RPS12,COPS3,CKAP5,CSNK2A2,RPS10,TOP2B,IDH3B,IDH3A,NDUFA9,RPL19,KYNU,NDUFS3,HSPA8,NOP56,DDX50,EZR,CNN2,P4HB,PSMD1,UQCRC2,HADHB,NDUFS1,AKR1B1,TUFM,RPL23,MUT,RPS15,VCL,HSPD1,IMMT,RPL7A,SDHA,PSMC5,SHMT1,PSMC1,RPL13A,RPSA,RPS17,NOP58,ACAT1,DLAT,ACADVL,RPS13,GLUD1,TRO…
GO:CC	intracellular organelle lumen	GO:0070013	0.0277871	1.55616	555	223	119	1249		ALDH6A1,PURB,PSMD3,RPL23A,PKM,LMNB1,DBT,PHB,NDUFA10,MCM4,MCM6,RPS3A,CSNK1A1,RPA1,PSMC3,CCT4,NCL,PSMD12,PSMC4,HSPA9,RPS19,MCM7,CCT8,PSMD2,RPS12,COPS3,CKAP5,CSNK2A2,RPS10,TOP2B,IDH3B,IDH3A,NDUFA9,RPL19,KYNU,NDUFS3,HSPA8,NOP56,DDX50,EZR,CNN2,P4HB,PSMD1,UQCRC2,HADHB,NDUFS1,AKR1B1,TUFM,RPL23,MUT,RPS15,VCL,HSPD1,IMMT,RPL7A,SDHA,PSMC5,SHMT1,PSMC1,RPL13A,RPSA,RPS17,NOP58,ACAT1,DLAT,ACADVL,RPS13,GLUD1,TRO…
KEGG	Coronavirus disease - COVID-19	KEGG:05171	2.36622e-20	19.6259	74	223	50	1249	981.297	RPL23A,RPS3A,RPS19,RPS12,RPS10,RPL19,RPL23,RPL32,RPS15,RPLP1,RPL7A,RPL30,RPL13A,RPSA,RPS17,RPL10A,RPS13,RPL27,RPL18,RPL35A,RPS28,RPS24,RPS9,RPL18A,RPL14,RPL8,RPS8,RPS4Y1,RPS15A,RPL3,RPS16,RPS5,RPL24,RPS18,RPL5,RPL4,RPL9,RPL17-C18ORF32,RPL10,RPL22,RPS7,RPS20,RPS3,RPS14,RPLP0,RPL6,RPS11,RPS27,RPL12,RPS2
KEGG	Ribosome	KEGG:03010	1.03041e-18	17.987	79	223	50	1249		RPL23A,RPS3A,RPS19,RPS12,RPS10,RPL19,RPL23,RPL32,RPS15,RPLP1,RPL7A,RPL30,RPL13A,RPSA,RPS17,RPL10A,RPS13,RPL27,RPL18,RPL35A,RPS28,RPS24,RPS9,RPL18A,RPL14,RPL8,RPS8,RPS4Y1,RPS15A,RPL3,RPS16,RPS5,RPL24,RPS18,RPL5,RPL4,RPL9,RPL17-C18ORF32,RPL10,RPL22,RPS7,RPS20,RPS3,RPS14,RPLP0,RPL6,RPS11,RPS27,RPL12,RPS2
KEGG	KEGG root term	KEGG:00000	0.000923704	3.03447	776	223	166	1249		ALDH6A1,ACO1,PSMD3,RPL23A,PKM,LMNB1,DBT,RHOA,NDUFA10,MCM4,MCM6,RPS3A,CSNK1A1,VARS2,RPA1,PSMC3,NCL,PSMD12,PSMC4,EIF4G3,HSPA9,ITGB7,RPS19,MCM7,PSMD2,RPS12,ETF1,ATP6V1H,ATP2B4,CSNK2A2,UGP2,RPS10,TOP2B,IDH3B,IDH3A,NDUFA9,RPL19,KYNU,NDUFS3,HSPA8,NOP56,EZR,P4HB,PSMD1,UQCRC2,YWHAH,HADHB,KIF5A,NDUFS1,AKR1B1,RPL23,NDUFB9,MUT,RPL32,RPS15,VCL,HSPD1,PYGM,ATP6V1B1,RPLP1,RPL7A,LAMA3,SDHA,RPL30,PSMC5,SHMT1,PSMC…
KEGG	Prion disease	KEGG:05020	0.00247286	2.6068	77	223	28	1249	72.9904	PSMD3,NDUFA10,PSMC3,PSMD12,PSMC4,PSMD2,CSNK2A2,NDUFA9,NDUFS3,HSPA8,PSMD1,UQCRC2,KIF5A,NDUFS1,NDUFB9,SDHA,PSMC5,PSMC1,NDUFA5,PSMC2,TUBA1B,PSMD11,SDHB,UQCRC1,UQCRFS1,COX4I2,VDAC3,SLC25A5
KEGG	Alzheimer disease	KEGG:05010	0.00556707	2.25437	85	223	29	1249	65.3768	PSMD3,NDUFA10,CSNK1A1,PSMC3,PSMD12,PSMC4,PSMD2,CSNK2A2,NDUFA9,NDUFS3,PSMD1,UQCRC2,KIF5A,NDUFS1,NDUFB9,SDHA,PSMC5,PSMC1,NDUFA5,PSMC2,TUBA1B,PSMD11,SDHB,UQCRC1,UQCRFS1,COX4I2,BACE2,VDAC3,SLC25A5
KEGG	Citrate cycle (TCA cycle)	KEGG:00020	0.0102485	1.98934	21	223	11	1249		ACO1,IDH3B,IDH3A,SDHA,DLAT,DLST,SDHB,PCK2,CS,PC,SUCLA2
KEGG	Parkinson disease	KEGG:05012	0.0139111	1.85664	78	223	26	1249	48.2726	PSMD3,NDUFA10,PSMC3,PSMD12,PSMC4,PSMD2,NDUFA9,NDUFS3,PSMD1,UQCRC2,KIF5A,NDUFS1,NDUFB9,SDHA,PSMC5,PSMC1,NDUFA5,PSMC2,TUBA1B,PSMD11,SDHB,UQCRC1,UQCRFS1,COX4I2,VDAC3,SLC25A5
KEGG	Huntington disease	KEGG:05016	0.0276069	1.55898	86	223	27	1249	42.0925	PSMD3,NDUFA10,PSMC3,PSMD12,PSMC4,PSMD2,NDUFA9,NDUFS3,PSMD1,UQCRC2,KIF5A,NDUFS1,NDUFB9,SDHA,PSMC5,PSMC1,NDUFA5,PSMC2,TUBA1B,PSMD11,SDHB,UQCRC1,UQCRFS1,COX4I2,CLTCL1,VDAC3,SLC25A5
KEGG	Carbon metabolism	KEGG:01200	0.0384661	1.41492	43	223	16	1249		ALDH6A1,ACO1,PKM,IDH3B,IDH3A,MUT,SDHA,SHMT1,ACAT1,DLAT,GLUD1,DLST,SDHB,CS,PC,SUCLA2
KEGG	Pathways of neurodegeneration - multiple diseases	KEGG:05022	0.0412421	1.38466	98	223	29	1249	40.1551	PSMD3,NDUFA10,CSNK1A1,PSMC3,PSMD12,PSMC4,PSMD2,CSNK2A2,NDUFA9,NDUFS3,PSMD1,UQCRC2,KIF5A,NDUFS1,NDUFB9,SDHA,PSMC5,PSMC1,NDUFA5,PSMC2,TUBA1B,PSMD11,SDHB,UQCRC1,UQCRFS1,COX4I2,VCP,VDAC3,SLC25A5
REAC	Axon guidance	REAC:R-HSA-422475	8.76644e-22	21.0572	136	223	73	1249		PSMD3,RPL23A,RHOA,RPS3A,PSMC3,PSMD12,PSMC4,RPS19,PSMD2,RPS12,ETF1,CSNK2A2,CAP2,RPS10,RPL19,HSPA8,EZR,SPTBN5,PSMD1,RPL23,RPL32,RPS15,RPLP1,RPL7A,RPL30,PSMC5,PSMC1,RPL13A,RPSA,RPS17,RPL10A,RPS13,ANK1,NTN4,RPL27,HSP90AA1,PSMC2,RPL18,RPL35A,RPS28,RPS24,RPS9,RPL18A,TUBA1B,RPL14,PSMD11,RPL8,RPS8,RPS4Y1,RPS15A,RPL3,RPS16,RPS5,RPL24,RPS18,RPL5,RPL4,CLTCL1,PABPC1,RPL9,RPL10,RPL22,RPS7,RPS20,RPS3,RPS14,RPL…
REAC	Nervous system development	REAC:R-HSA-9675108	8.76644e-22	21.0572	136	223	73	1249		PSMD3,RPL23A,RHOA,RPS3A,PSMC3,PSMD12,PSMC4,RPS19,PSMD2,RPS12,ETF1,CSNK2A2,CAP2,RPS10,RPL19,HSPA8,EZR,SPTBN5,PSMD1,RPL23,RPL32,RPS15,RPLP1,RPL7A,RPL30,PSMC5,PSMC1,RPL13A,RPSA,RPS17,RPL10A,RPS13,ANK1,NTN4,RPL27,HSP90AA1,PSMC2,RPL18,RPL35A,RPS28,RPS24,RPS9,RPL18A,TUBA1B,RPL14,PSMD11,RPL8,RPS8,RPS4Y1,RPS15A,RPL3,RPS16,RPS5,RPL24,RPS18,RPL5,RPL4,CLTCL1,PABPC1,RPL9,RPL10,RPL22,RPS7,RPS20,RPS3,RPS14,RPL…
REAC	Selenoamino acid metabolism	REAC:R-HSA-2408522	8.87777e-22	21.0517	73	223	51	1249		RPL23A,RPS3A,RPS19,RPS12,RPS10,RPL19,RPL23,RPL32,RPS15,RPLP1,RPL7A,RPL30,RPL13A,RPSA,RPS17,RPL10A,RPS13,MAT1A,AHCY,RPL27,RPL18,RPL35A,RPS28,RPS24,RPS9,RPL18A,RPL14,RPL8,RPS8,RPS4Y1,RPS15A,RPL3,RPS16,RPS5,RPL24,RPS18,RPL5,RPL4,RPL9,RPL10,RPL22,RPS7,RPS20,RPS3,RPS14,RPLP0,RPL6,RPS11,RPS27,RPL12,RPS2
REAC	Eukaryotic Translation Elongation	REAC:R-HSA-156842	1.83553e-21	20.7362	74	223	51	1249		RPL23A,RPS3A,RPS19,RPS12,RPS10,RPL19,RPL23,RPL32,RPS15,RPLP1,RPL7A,RPL30,RPL13A,RPSA,RPS17,RPL10A,RPS13,EEF1G,RPL27,RPL18,RPL35A,RPS28,RPS24,RPS9,RPL18A,RPL14,RPL8,RPS8,RPS4Y1,RPS15A,RPL3,RPS16,RPS5,RPL24,RPS18,RPL5,RPL4,RPL9,RPL10,RPL22,RPS7,RPS20,RPS3,RPS14,RPLP0,RPL6,RPS11,RPS27,RPL12,RPS2,EEF1A2
REAC	Signaling by ROBO receptors	REAC:R-HSA-376176	2.67781e-21	20.5722	108	223	63	1249		PSMD3,RPL23A,RHOA,RPS3A,PSMC3,PSMD12,PSMC4,RPS19,PSMD2,RPS12,ETF1,CAP2,RPS10,RPL19,PSMD1,RPL23,RPL32,RPS15,RPLP1,RPL7A,RPL30,PSMC5,PSMC1,RPL13A,RPSA,RPS17,RPL10A,RPS13,RPL27,PSMC2,RPL18,RPL35A,RPS28,RPS24,RPS9,RPL18A,RPL14,PSMD11,RPL8,RPS8,RPS4Y1,RPS15A,RPL3,RPS16,RPS5,RPL24,RPS18,RPL5,RPL4,PABPC1,RPL9,RPL10,RPL22,RPS7,RPS20,RPS3,RPS14,RPLP0,RPL6,RPS11,RPS27,RPL12,RPS2
REAC	Response of EIF2AK4 (GCN2) to amino acid deficiency	REAC:R-HSA-9633012	3.2761e-21	20.4846	75	223	51	1249		RPL23A,RPS3A,RPS19,RPS12,RPS10,RPL19,RPL23,RPL32,RPS15,RPLP1,RPL7A,RPL30,RPL13A,RPSA,RPS17,RPL10A,RPS13,RPL27,RPL18,RPL35A,RPS28,RPS24,EIF2S3,RPS9,RPL18A,GCN1,RPL14,RPL8,RPS8,RPS4Y1,RPS15A,RPL3,RPS16,RPS5,RPL24,RPS18,RPL5,RPL4,RPL9,RPL10,RPL22,RPS7,RPS20,RPS3,RPS14,RPLP0,RPL6,RPS11,RPS27,RPL12,RPS2
REAC	Eukaryotic Translation Termination	REAC:R-HSA-72764	3.44683e-21	20.4626	73	223	50	1249		RPL23A,RPS3A,RPS19,RPS12,ETF1,RPS10,RPL19,RPL23,RPL32,RPS15,RPLP1,RPL7A,RPL30,RPL13A,RPSA,RPS17,RPL10A,RPS13,RPL27,RPL18,RPL35A,RPS28,RPS24,RPS9,RPL18A,RPL14,RPL8,RPS8,RPS4Y1,RPS15A,RPL3,RPS16,RPS5,RPL24,RPS18,RPL5,RPL4,RPL9,RPL10,RPL22,RPS7,RPS20,RPS3,RPS14,RPLP0,RPL6,RPS11,RPS27,RPL12,RPS2
REAC	L13a-mediated translational silencing of Ceruloplasmin expression	REAC:R-HSA-156827	3.44683e-21	20.4626	89	223	56	1249		RPL23A,RPS3A,RPS19,RPS12,RPS10,EIF3B,RPL19,RPL23,RPL32,RPS15,RPLP1,RPL7A,EIF3C,RPL30,RPL13A,RPSA,RPS17,RPL10A,RPS13,RPL27,RPL18,RPL35A,RPS28,RPS24,EIF2S3,EIF3A,EIF3G,RPS9,RPL18A,RPL14,RPL8,RPS8,RPS4Y1,RPS15A,RPL3,RPS16,RPS5,RPL24,RPS18,RPL5,RPL4,PABPC1,RPL9,RPL10,RPL22,RPS7,EIF4A2,RPS20,RPS3,RPS14,RPLP0,RPL6,RPS11,RPS27,RPL12,RPS2
REAC	Nonsense-Mediated Decay (NMD)	REAC:R-HSA-927802	3.44683e-21	20.4626	78	223	52	1249		RPL23A,RPS3A,RPS19,RPS12,ETF1,RPS10,RPL19,RPL23,RPL32,RPS15,RPLP1,RPL7A,RPL30,RPL13A,RPSA,RPS17,RPL10A,RPS13,RPL27,RPL18,RPL35A,RPS28,RPS24,RPS9,RPL18A,PPP2R1A,RPL14,RPL8,RPS8,RPS4Y1,RPS15A,RPL3,RPS16,RPS5,RPL24,RPS18,RPL5,RPL4,PABPC1,RPL9,RPL10,RPL22,RPS7,RPS20,RPS3,RPS14,RPLP0,RPL6,RPS11,RPS27,RPL12,RPS2
REAC	Nonsense Mediated Decay (NMD) enhanced by the Exon Junction Complex (EJC)	REAC:R-HSA-975957	3.44683e-21	20.4626	78	223	52	1249		RPL23A,RPS3A,RPS19,RPS12,ETF1,RPS10,RPL19,RPL23,RPL32,RPS15,RPLP1,RPL7A,RPL30,RPL13A,RPSA,RPS17,RPL10A,RPS13,RPL27,RPL18,RPL35A,RPS28,RPS24,RPS9,RPL18A,PPP2R1A,RPL14,RPL8,RPS8,RPS4Y1,RPS15A,RPL3,RPS16,RPS5,RPL24,RPS18,RPL5,RPL4,PABPC1,RPL9,RPL10,RPL22,RPS7,RPS20,RPS3,RPS14,RPLP0,RPL6,RPS11,RPS27,RPL12,RPS2
REAC	Selenocysteine synthesis	REAC:R-HSA-2408557	3.98375e-21	20.3997	71	223	49	1249		RPL23A,RPS3A,RPS19,RPS12,RPS10,RPL19,RPL23,RPL32,RPS15,RPLP1,RPL7A,RPL30,RPL13A,RPSA,RPS17,RPL10A,RPS13,RPL27,RPL18,RPL35A,RPS28,RPS24,RPS9,RPL18A,RPL14,RPL8,RPS8,RPS4Y1,RPS15A,RPL3,RPS16,RPS5,RPL24,RPS18,RPL5,RPL4,RPL9,RPL10,RPL22,RPS7,RPS20,RPS3,RPS14,RPLP0,RPL6,RPS11,RPS27,RPL12,RPS2
REAC	Viral mRNA Translation	REAC:R-HSA-192823	3.98375e-21	20.3997	71	223	49	1249		RPL23A,RPS3A,RPS19,RPS12,RPS10,RPL19,RPL23,RPL32,RPS15,RPLP1,RPL7A,RPL30,RPL13A,RPSA,RPS17,RPL10A,RPS13,RPL27,RPL18,RPL35A,RPS28,RPS24,RPS9,RPL18A,RPL14,RPL8,RPS8,RPS4Y1,RPS15A,RPL3,RPS16,RPS5,RPL24,RPS18,RPL5,RPL4,RPL9,RPL10,RPL22,RPS7,RPS20,RPS3,RPS14,RPLP0,RPL6,RPS11,RPS27,RPL12,RPS2
REAC	Regulation of expression of SLITs and ROBOs	REAC:R-HSA-9010553	3.98375e-21	20.3997	104	223	61	1249		PSMD3,RPL23A,RPS3A,PSMC3,PSMD12,PSMC4,RPS19,PSMD2,RPS12,ETF1,RPS10,RPL19,PSMD1,RPL23,RPL32,RPS15,RPLP1,RPL7A,RPL30,PSMC5,PSMC1,RPL13A,RPSA,RPS17,RPL10A,RPS13,RPL27,PSMC2,RPL18,RPL35A,RPS28,RPS24,RPS9,RPL18A,RPL14,PSMD11,RPL8,RPS8,RPS4Y1,RPS15A,RPL3,RPS16,RPS5,RPL24,RPS18,RPL5,RPL4,PABPC1,RPL9,RPL10,RPL22,RPS7,RPS20,RPS3,RPS14,RPLP0,RPL6,RPS11,RPS27,RPL12,RPS2
REAC	Peptide chain elongation	REAC:R-HSA-156902	3.98375e-21	20.3997	71	223	49	1249		RPL23A,RPS3A,RPS19,RPS12,RPS10,RPL19,RPL23,RPL32,RPS15,RPLP1,RPL7A,RPL30,RPL13A,RPSA,RPS17,RPL10A,RPS13,RPL27,RPL18,RPL35A,RPS28,RPS24,RPS9,RPL18A,RPL14,RPL8,RPS8,RPS4Y1,RPS15A,RPL3,RPS16,RPS5,RPL24,RPS18,RPL5,RPL4,RPL9,RPL10,RPL22,RPS7,RPS20,RPS3,RPS14,RPLP0,RPL6,RPS11,RPS27,RPL12,RPS2
REAC	Nonsense Mediated Decay (NMD) independent of the Exon Junction Complex (EJC)	REAC:R-HSA-975956	3.98375e-21	20.3997	76	223	51	1249		RPL23A,RPS3A,RPS19,RPS12,ETF1,RPS10,RPL19,RPL23,RPL32,RPS15,RPLP1,RPL7A,RPL30,RPL13A,RPSA,RPS17,RPL10A,RPS13,RPL27,RPL18,RPL35A,RPS28,RPS24,RPS9,RPL18A,RPL14,RPL8,RPS8,RPS4Y1,RPS15A,RPL3,RPS16,RPS5,RPL24,RPS18,RPL5,RPL4,PABPC1,RPL9,RPL10,RPL22,RPS7,RPS20,RPS3,RPS14,RPLP0,RPL6,RPS11,RPS27,RPL12,RPS2
REAC	Formation of a pool of free 40S subunits	REAC:R-HSA-72689	1.40363e-20	19.8527	83	223	53	1249		RPL23A,RPS3A,RPS19,RPS12,RPS10,EIF3B,RPL19,RPL23,RPL32,RPS15,RPLP1,RPL7A,EIF3C,RPL30,RPL13A,RPSA,RPS17,RPL10A,RPS13,RPL27,RPL18,RPL35A,RPS28,RPS24,EIF3A,EIF3G,RPS9,RPL18A,RPL14,RPL8,RPS8,RPS4Y1,RPS15A,RPL3,RPS16,RPS5,RPL24,RPS18,RPL5,RPL4,RPL9,RPL10,RPL22,RPS7,RPS20,RPS3,RPS14,RPLP0,RPL6,RPS11,RPS27,RPL12,RPS2
REAC	Cellular response to starvation	REAC:R-HSA-9711097	1.80471e-20	19.7436	89	223	55	1249		RPL23A,RPS3A,RPS19,RPS12,ATP6V1H,RPS10,RPL19,RPL23,RPL32,RPS15,ATP6V1B1,RPLP1,RPL7A,RPL30,RPL13A,RPSA,RPS17,RPL10A,RPS13,RPL27,ATP6V1E1,RPL18,RPL35A,RPS28,RPS24,EIF2S3,RPS9,RPL18A,GCN1,RPL14,RPL8,RPS8,RPS4Y1,RPS15A,RPL3,ATP6V1A,RPS16,RPS5,RPL24,RPS18,RPL5,RPL4,RPL9,RPL10,RPL22,RPS7,RPS20,RPS3,RPS14,RPLP0,RPL6,RPS11,RPS27,RPL12,RPS2
REAC	GTP hydrolysis and joining of the 60S ribosomal subunit	REAC:R-HSA-72706	1.80471e-20	19.7436	89	223	55	1249		RPL23A,RPS3A,RPS19,RPS12,RPS10,EIF3B,RPL19,RPL23,RPL32,RPS15,RPLP1,RPL7A,EIF3C,RPL30,RPL13A,RPSA,RPS17,RPL10A,RPS13,RPL27,RPL18,RPL35A,RPS28,RPS24,EIF2S3,EIF3A,EIF3G,RPS9,RPL18A,RPL14,RPL8,RPS8,RPS4Y1,RPS15A,RPL3,RPS16,RPS5,RPL24,RPS18,RPL5,RPL4,RPL9,RPL10,RPL22,RPS7,EIF4A2,RPS20,RPS3,RPS14,RPLP0,RPL6,RPS11,RPS27,RPL12,RPS2
REAC	Developmental Biology	REAC:R-HSA-1266738	2.53417e-20	19.5962	149	223	74	1249		PSMD3,RPL23A,RHOA,RPS3A,PSMC3,PSMD12,PSMC4,RPS19,PSMD2,RPS12,ETF1,CSNK2A2,CAP2,RPS10,RPL19,HSPA8,EZR,SPTBN5,PSMD1,RPL23,RPL32,RPS15,RPLP1,RPL7A,RPL30,PSMC5,PSMC1,RPL13A,RPSA,RPS17,RPL10A,RPS13,ANK1,NTN4,RPL27,HSP90AA1,PSMC2,RPL18,RPL35A,RPS28,RPS24,RPS9,RPL18A,TUBA1B,RPL14,PSMD11,RPL8,RPS8,RPS4Y1,RPS15A,RPL3,RPS16,RPS5,RPL24,RPS18,RPL5,RPL4,CLTCL1,PABPC1,DSP,RPL9,RPL10,RPL22,RPS7,RPS20,RPS3,RPS14…
REAC	Major pathway of rRNA processing in the nucleolus and cytosol	REAC:R-HSA-6791226	2.60838e-20	19.5836	84	223	53	1249		RPL23A,RPS3A,NCL,RPS19,RPS12,RPS10,RPL19,NOP56,RPL23,RPL32,RPS15,RPLP1,RPL7A,RPL30,RPL13A,RPSA,RPS17,NOP58,RPL10A,RPS13,RPL27,RPL18,RPL35A,RPS28,RPS24,RPS9,RPL18A,RPL14,RPL8,RPS8,RPS4Y1,RPS15A,RPL3,RPS16,RPS5,RPL24,RPS18,RPL5,RPL4,RPL9,FBL,RPL10,RPL22,RPS7,RPS20,RPS3,RPS14,RPLP0,RPL6,RPS11,RPS27,RPL12,RPS2
REAC	Eukaryotic Translation Initiation	REAC:R-HSA-72613	3.62463e-20	19.4407	93	223	56	1249		RPL23A,RPS3A,RPS19,RPS12,RPS10,EIF3B,RPL19,RPL23,RPL32,RPS15,RPLP1,RPL7A,EIF3C,RPL30,RPL13A,RPSA,RPS17,RPL10A,RPS13,RPL27,RPL18,RPL35A,RPS28,RPS24,EIF2S3,EIF3A,EIF3G,RPS9,RPL18A,RPL14,RPL8,RPS8,RPS4Y1,RPS15A,RPL3,RPS16,RPS5,RPL24,RPS18,RPL5,RPL4,PABPC1,RPL9,RPL10,RPL22,RPS7,EIF4A2,RPS20,RPS3,RPS14,RPLP0,RPL6,RPS11,RPS27,RPL12,RPS2
REAC	Cap-dependent Translation Initiation	REAC:R-HSA-72737	3.62463e-20	19.4407	93	223	56	1249		RPL23A,RPS3A,RPS19,RPS12,RPS10,EIF3B,RPL19,RPL23,RPL32,RPS15,RPLP1,RPL7A,EIF3C,RPL30,RPL13A,RPSA,RPS17,RPL10A,RPS13,RPL27,RPL18,RPL35A,RPS28,RPS24,EIF2S3,EIF3A,EIF3G,RPS9,RPL18A,RPL14,RPL8,RPS8,RPS4Y1,RPS15A,RPL3,RPS16,RPS5,RPL24,RPS18,RPL5,RPL4,PABPC1,RPL9,RPL10,RPL22,RPS7,EIF4A2,RPS20,RPS3,RPS14,RPLP0,RPL6,RPS11,RPS27,RPL12,RPS2
REAC	rRNA processing in the nucleus and cytosol	REAC:R-HSA-8868773	2.4044e-18	17.619	90	223	53	1249		RPL23A,RPS3A,NCL,RPS19,RPS12,RPS10,RPL19,NOP56,RPL23,RPL32,RPS15,RPLP1,RPL7A,RPL30,RPL13A,RPSA,RPS17,NOP58,RPL10A,RPS13,RPL27,RPL18,RPL35A,RPS28,RPS24,RPS9,RPL18A,RPL14,RPL8,RPS8,RPS4Y1,RPS15A,RPL3,RPS16,RPS5,RPL24,RPS18,RPL5,RPL4,RPL9,FBL,RPL10,RPL22,RPS7,RPS20,RPS3,RPS14,RPLP0,RPL6,RPS11,RPS27,RPL12,RPS2
REAC	rRNA processing	REAC:R-HSA-72312	9.54757e-18	17.0201	92	223	53	1249		RPL23A,RPS3A,NCL,RPS19,RPS12,RPS10,RPL19,NOP56,RPL23,RPL32,RPS15,RPLP1,RPL7A,RPL30,RPL13A,RPSA,RPS17,NOP58,RPL10A,RPS13,RPL27,RPL18,RPL35A,RPS28,RPS24,RPS9,RPL18A,RPL14,RPL8,RPS8,RPS4Y1,RPS15A,RPL3,RPS16,RPS5,RPL24,RPS18,RPL5,RPL4,RPL9,FBL,RPL10,RPL22,RPS7,RPS20,RPS3,RPS14,RPLP0,RPL6,RPS11,RPS27,RPL12,RPS2
REAC	Metabolism of amino acids and derivatives	REAC:R-HSA-71291	4.88152e-17	16.3114	147	223	69	1249		ALDH6A1,PSMD3,RPL23A,DBT,RPS3A,PSMC3,PSMD12,PSMC4,RPS19,PSMD2,RPS12,RPS10,RPL19,KYNU,PSMD1,RPL23,RPL32,RPS15,RPLP1,RPL7A,RPL30,PSMC5,SHMT1,PSMC1,RPL13A,RPSA,RPS17,ACAT1,DLAT,RPL10A,RPS13,MAT1A,AHCY,GLUD1,RPL27,PSMC2,DLST,RPL18,RPL35A,RPS28,RPS24,RPS9,RPL18A,RPL14,PSMD11,RPL8,RPS8,RPS4Y1,RPS15A,RPL3,RPS16,RPS5,RPL24,RPS18,RPL5,RPL4,RPL9,RPL10,RPL22,RPS7,RPS20,RPS3,RPS14,RPLP0,RPL6,RPS11,RPS27,RPL1…
REAC	Influenza Viral RNA Transcription and Replication	REAC:R-HSA-168273	6.55756e-17	16.1833	86	223	50	1249		RPL23A,RPS3A,RPS19,RPS12,RPS10,RPL19,RPL23,RPL32,RPS15,RPLP1,RPL7A,RPL30,RPL13A,RPSA,RPS17,RPL10A,RPS13,RPL27,HSP90AA1,RPL18,RPL35A,RPS28,RPS24,RPS9,RPL18A,RPL14,RPL8,RPS8,RPS4Y1,RPS15A,RPL3,RPS16,RPS5,RPL24,RPS18,RPL5,RPL4,RPL9,RPL10,RPL22,RPS7,RPS20,RPS3,RPS14,RPLP0,RPL6,RPS11,RPS27,RPL12,RPS2
REAC	SRP-dependent cotranslational protein targeting to membrane	REAC:R-HSA-1799339	9.41291e-16	15.0263	90	223	50	1249		RPL23A,RPS3A,RPS19,RPS12,RPS10,RPL19,RPL23,RPL32,RPS15,RPLP1,RPL7A,RPL30,RPL13A,RPSA,RPS17,RPL10A,RPS13,RPL27,RPL18,RPL35A,RPS28,RPS24,RPS9,RPL18A,RPL14,RPL8,RPS8,RPS4Y1,RPS15A,RPL3,RPS16,RPS5,RPN1,RPL24,RPS18,RPL5,RPL4,RPL9,RPL10,RPL22,RPS7,RPS20,RPS3,RPS14,RPLP0,RPL6,RPS11,RPS27,RPL12,RPS2
REAC	Influenza Infection	REAC:R-HSA-168255	3.21971e-15	14.4922	92	223	50	1249		RPL23A,RPS3A,RPS19,RPS12,RPS10,RPL19,RPL23,RPL32,RPS15,RPLP1,RPL7A,RPL30,RPL13A,RPSA,RPS17,RPL10A,RPS13,RPL27,HSP90AA1,RPL18,RPL35A,RPS28,RPS24,RPS9,RPL18A,RPL14,RPL8,RPS8,RPS4Y1,RPS15A,RPL3,RPS16,RPS5,RPL24,RPS18,RPL5,RPL4,RPL9,RPL10,RPL22,RPS7,RPS20,RPS3,RPS14,RPLP0,RPL6,RPS11,RPS27,RPL12,RPS2
REAC	Cellular responses to stress	REAC:R-HSA-2262752	4.9353e-15	14.3067	184	223	76	1249		PSMD3,RPL23A,LMNB1,RPS3A,RPA1,PSMC3,PSMD12,PSMC4,HSPA9,RPS19,PSMD2,RPS12,ATP6V1H,CSNK2A2,RPS10,RPL19,HSPA8,P4HB,PSMD1,RPL23,RPL32,RPS15,ATP6V1B1,RPLP1,RPL7A,RPL30,PSMC5,PSMC1,RPL13A,RPSA,RPS17,ACADVL,RPL10A,RPS13,RPL27,HSP90AA1,PSMC2,ATP6V1E1,RPL18,RPL35A,RPS28,RPS24,EIF2S3,RPS9,RPL18A,GCN1,TUBA1B,RPL14,PSMD11,RPL8,RPS8,RPS4Y1,RPS15A,RPL3,ATP6V1A,RPS16,RPS5,RPL24,RPS18,RPL5,RPL4,RPL9,RPL10,RPL22,…
REAC	Cellular responses to stimuli	REAC:R-HSA-8953897	4.9353e-15	14.3067	184	223	76	1249		PSMD3,RPL23A,LMNB1,RPS3A,RPA1,PSMC3,PSMD12,PSMC4,HSPA9,RPS19,PSMD2,RPS12,ATP6V1H,CSNK2A2,RPS10,RPL19,HSPA8,P4HB,PSMD1,RPL23,RPL32,RPS15,ATP6V1B1,RPLP1,RPL7A,RPL30,PSMC5,PSMC1,RPL13A,RPSA,RPS17,ACADVL,RPL10A,RPS13,RPL27,HSP90AA1,PSMC2,ATP6V1E1,RPL18,RPL35A,RPS28,RPS24,EIF2S3,RPS9,RPL18A,GCN1,TUBA1B,RPL14,PSMD11,RPL8,RPS8,RPS4Y1,RPS15A,RPL3,ATP6V1A,RPS16,RPS5,RPL24,RPS18,RPL5,RPL4,RPL9,RPL10,RPL22,…
REAC	Translation	REAC:R-HSA-72766	2.44336e-14	13.612	136	223	62	1249		RPL23A,RPS3A,VARS2,RPS19,RPS12,ETF1,RPS10,EIF3B,RPL19,TUFM,RPL23,RPL32,RPS15,RPLP1,RPL7A,EIF3C,RPL30,RPL13A,RPSA,RPS17,RPL10A,RPS13,EEF1G,RPL27,RPL18,RPL35A,RPS28,RPS24,EIF2S3,EIF3A,EIF3G,RPS9,RPL18A,RPL14,RPL8,RPS8,RPS4Y1,RPS15A,RPL3,RPS16,RPS5,RPN1,RPL24,RPS18,RPL5,RPL4,PABPC1,RPL9,RPL10,RPL22,RPS7,EIF4A2,RPS20,RPS3,RPS14,RPLP0,RPL6,RPS11,RPS27,RPL12,RPS2,EEF1A2
REAC	Infectious disease	REAC:R-HSA-5663205	3.74934e-12	11.426	175	223	69	1249		PSMD3,RPL23A,RPS3A,CSNK1A1,PSMC3,PSMD12,PSMC4,RPS19,PSMD2,RPS12,ATP6V1H,RPS10,RPL19,PSMD1,RPL23,RPL32,RPS15,RPLP1,RPL7A,RPL30,PSMC5,PSMC1,RPL13A,RPSA,RPS17,RPL10A,RPS13,RPL27,HSP90AA1,PSMC2,RPL18,RPL35A,RPS28,RPS24,PDCD6IP,RPS9,RPL18A,TUBA1B,RPL14,PSMD11,RPL8,RPS8,RPS4Y1,RPS15A,RPL3,RPS16,RPS5,RPN1,RPL24,RPS18,RPL5,RPL4,RPL9,RPL10,RPL22,VCP,RPS7,ATP1A2,RPS20,RPS3,RPS14,RPLP0,RPL6,RPS11,RPS27,RPL1…
REAC	Metabolism of proteins	REAC:R-HSA-392499	4.85545e-12	11.3138	318	223	102	1249		PSMD3,RPL23A,OBSL1,RHOA,RPS3A,VARS2,RPA1,PSMC3,CCT4,PSMD12,PSMC4,RPS19,CCT8,PSMD2,RPS12,ETF1,COPS3,CSNK2A2,RPS10,TOP2B,EIF3B,RPL19,HSPA8,NOP56,CCT5,CCT7,SPTBN5,P4HB,CCT6B,PSMD1,KIF5A,USP14,TUFM,RPL23,RPL32,RPS15,RPLP1,RPL7A,EIF3C,RPL30,PSMC5,PSMC1,RPL13A,RPSA,RPS17,NOP58,RPL10A,RPS13,ANK1,ARCN1,EEF1G,RPL27,PSMC2,CCT3,UBA6,RPL18,RPL35A,RPS28,RPS24,GFPT2,EIF2S3,EIF3A,EIF3G,RPS9,COPG2,RPL18A,COPA,TU…
REAC	Metabolism of RNA	REAC:R-HSA-8953854	9.82079e-12	11.0079	190	223	72	1249		PSMD3,RPL23A,RPS3A,PSMC3,NCL,PSMD12,PSMC4,RPS19,PSMD2,RPS12,ETF1,RPS10,RPL19,HSPA8,NOP56,PSMD1,RPL23,RPL32,RPS15,RPLP1,RPL7A,RPL30,PSMC5,PSMC1,RPL13A,RPSA,RPS17,NOP58,RPL10A,RPS13,RPL27,PSMC2,RPL18,RPL35A,RPS28,RPS24,RPS9,DDX39A,RPL18A,PPP2R1A,RPL14,PSMD11,RPL8,RPS8,RPS4Y1,HNRNPR,RPS15A,RPL3,RPS16,RPS5,RPL24,DDX6,RPS18,RPL5,RPL4,PABPC1,RPL9,FBL,RPL10,RPL22,RPS7,EIF4A2,EFTUD2,RPS20,RPS3,RPS14,RPLP…
REAC	Translation initiation complex formation	REAC:R-HSA-72649	1.27865e-11	10.8932	49	223	31	1249		RPS3A,RPS19,RPS12,RPS10,EIF3B,RPS15,EIF3C,RPSA,RPS17,RPS13,RPS28,RPS24,EIF2S3,EIF3A,EIF3G,RPS9,RPS8,RPS4Y1,RPS15A,RPS16,RPS5,RPS18,PABPC1,RPS7,EIF4A2,RPS20,RPS3,RPS14,RPS11,RPS27,RPS2
REAC	Activation of the mRNA upon binding of the cap-binding complex and eIFs, and subsequent binding to 43S	REAC:R-HSA-72662	1.27865e-11	10.8932	49	223	31	1249		RPS3A,RPS19,RPS12,RPS10,EIF3B,RPS15,EIF3C,RPSA,RPS17,RPS13,RPS28,RPS24,EIF2S3,EIF3A,EIF3G,RPS9,RPS8,RPS4Y1,RPS15A,RPS16,RPS5,RPS18,PABPC1,RPS7,EIF4A2,RPS20,RPS3,RPS14,RPS11,RPS27,RPS2
REAC	Ribosomal scanning and start codon recognition	REAC:R-HSA-72702	4.91944e-11	10.3081	48	223	30	1249		RPS3A,RPS19,RPS12,RPS10,EIF3B,RPS15,EIF3C,RPSA,RPS17,RPS13,RPS28,RPS24,EIF2S3,EIF3A,EIF3G,RPS9,RPS8,RPS4Y1,RPS15A,RPS16,RPS5,RPS18,RPS7,EIF4A2,RPS20,RPS3,RPS14,RPS11,RPS27,RPS2
REAC	Formation of the ternary complex, and subsequently, the 43S complex	REAC:R-HSA-72695	8.44858e-11	10.0732	46	223	29	1249		RPS3A,RPS19,RPS12,RPS10,EIF3B,RPS15,EIF3C,RPSA,RPS17,RPS13,RPS28,RPS24,EIF2S3,EIF3A,EIF3G,RPS9,RPS8,RPS4Y1,RPS15A,RPS16,RPS5,RPS18,RPS7,RPS20,RPS3,RPS14,RPS11,RPS27,RPS2
REAC	Disease	REAC:R-HSA-1643685	7.00862e-10	9.15437	239	223	80	1249		PSMD3,RPL23A,LMNB1,PHB,RPS3A,CSNK1A1,PSMC3,PSMD12,PSMC4,RPS19,PSMD2,RPS12,ATP6V1H,RPS10,RPL19,PSMD1,RPL23,MUT,RPL32,RPS15,VCL,RPLP1,RPL7A,RPL30,PSMC5,PSMC1,RPL13A,RPSA,RPS17,RPL10A,RPS13,MAT1A,AHCY,EEF1G,RPL27,HSP90AA1,PSMC2,RPL18,RPL35A,RPS28,RPS24,PDCD6IP,RPS9,RPL18A,PPP2R1A,TUBA1B,RPL14,PSMD11,RPL8,RPS8,RPS4Y1,RPS15A,RPL3,PC,RPS16,RPS5,SND1,RPN1,RPL24,RPS18,RPL5,RPL4,RPL9,RPL10,RPL22,VCP,RPS7,…
REAC	Metabolism	REAC:R-HSA-1430728	3.15582e-05	4.50089	380	223	98	1249		ALDH6A1,PSMD3,RPL23A,DBT,NDUFA10,RPS3A,PSMC3,PSMD12,PSMC4,RPS19,PSMD2,RPS12,CSNK2A2,UGP2,RPS10,IDH3B,IDH3A,NDUFA9,RPL19,KYNU,NDUFS3,PSMD1,UQCRC2,HADHB,NDUFS1,AKR1B1,RPL23,NDUFB9,MUT,RPL32,RPS15,PYGM,RPLP1,RPL7A,SDHA,RPL30,PSMC5,SHMT1,PSMC1,RPL13A,RPSA,RPS17,ACAT1,DLAT,ACADVL,RPL10A,RPS13,MAT1A,AHCY,GLUD1,RPL27,HSP90AA1,NDUFA5,PSMC2,DLST,RPL18,RPL35A,RPS28,RPS24,RPS9,RPL18A,PPP2R1A,RPL14,PSMD11,SD…
REAC	REACTOME root term	REAC:0000000	0.000311163	3.50701	950	223	193	1249		ALDH6A1,ACO1,PSMD3,ATAD3B,RPL23A,PKM,OBSL1,LMNB1,DBT,PHB,RHOA,NDUFA10,MCM4,MCM6,RPS3A,CSNK1A1,VARS2,RPA1,PSMC3,CCT4,NCL,PSMD12,PSMC4,EIF4G3,HSPA9,ITGB7,RPS19,MCM7,CCT8,PSMD2,RPS12,ETF1,ATP6V1H,ATP2B4,COPS3,CKAP5,CSNK2A2,CAP2,UGP2,RPS10,TOP2B,EIF3B,IDH3B,IDH3A,NDUFA9,RPL19,KYNU,NDUFS3,HSPA8,NOP56,CCT5,EZR,CNN2,CCT7,SPTBN5,P4HB,CCT6B,PSMD1,UQCRC2,YWHAH,HADHB,STOML3,KIF5A,NDUFS1,AKR1B1,NPTN,USP14,TU…
REAC	Cooperation of Prefoldin and TriC/CCT in actin and tubulin folding	REAC:R-HSA-389958	0.000548655	3.2607	10	223	8	1249		CCT4,CCT8,CCT5,CCT7,CCT6B,CCT3,TUBA1B,ACTB
REAC	Protein folding	REAC:R-HSA-391251	0.000806671	3.0933	18	223	11	1249		CCT4,CCT8,CSNK2A2,NOP56,CCT5,CCT7,CCT6B,CCT3,TUBA1B,GAPDHS,ACTB
REAC	Chaperonin-mediated protein folding	REAC:R-HSA-390466	0.000806671	3.0933	18	223	11	1249		CCT4,CCT8,CSNK2A2,NOP56,CCT5,CCT7,CCT6B,CCT3,TUBA1B,GAPDHS,ACTB
REAC	Folding of actin by CCT/TriC	REAC:R-HSA-390450	0.00226529	2.64488	9	223	7	1249		CCT4,CCT8,CCT5,CCT7,CCT6B,CCT3,ACTB
REAC	Formation of tubulin folding intermediates by CCT/TriC	REAC:R-HSA-389960	0.00226529	2.64488	9	223	7	1249		CCT4,CCT8,CCT5,CCT7,CCT6B,CCT3,TUBA1B
REAC	Prefoldin mediated transfer of substrate to CCT/TriC	REAC:R-HSA-389957	0.00226529	2.64488	9	223	7	1249		CCT4,CCT8,CCT5,CCT7,CCT6B,CCT3,ACTB
REAC	Association of TriC/CCT with target proteins during biosynthesis	REAC:R-HSA-390471	0.00378517	2.42191	12	223	8	1249		CCT4,CCT8,NOP56,CCT5,CCT7,CCT6B,CCT3,GAPDHS
REAC	Programmed Cell Death	REAC:R-HSA-5357801	0.0148786	1.82744	41	223	16	1249		PSMD3,LMNB1,PSMC3,PSMD12,PSMC4,PSMD2,PSMD1,YWHAH,PSMC5,PSMC1,HSP90AA1,PSMC2,PDCD6IP,DNM1L,PSMD11,DSP
REAC	Assembly of the pre-replicative complex	REAC:R-HSA-68867	0.0158133	1.80098	34	223	14	1249		PSMD3,MCM4,MCM6,PSMC3,PSMD12,PSMC4,MCM7,PSMD2,PSMD1,PSMC5,PSMC1,PSMC2,MCM2,PSMD11
REAC	Switching of origins to a post-replicative state	REAC:R-HSA-69052	0.0158133	1.80098	34	223	14	1249		PSMD3,MCM4,MCM6,PSMC3,PSMD12,PSMC4,MCM7,PSMD2,PSMD1,PSMC5,PSMC1,PSMC2,MCM2,PSMD11
REAC	Orc1 removal from chromatin	REAC:R-HSA-68949	0.0158133	1.80098	34	223	14	1249		PSMD3,MCM4,MCM6,PSMC3,PSMD12,PSMC4,MCM7,PSMD2,PSMD1,PSMC5,PSMC1,PSMC2,MCM2,PSMD11
REAC	DNA Replication Pre-Initiation	REAC:R-HSA-69002	0.0173471	1.76077	38	223	15	1249		PSMD3,MCM4,MCM6,RPA1,PSMC3,PSMD12,PSMC4,MCM7,PSMD2,PSMD1,PSMC5,PSMC1,PSMC2,MCM2,PSMD11
REAC	Signaling by Interleukins	REAC:R-HSA-449147	0.0198548	1.70213	50	223	18	1249		PSMD3,LMNB1,PSMC3,PSMD12,PSMC4,HSPA9,PSMD2,HSPA8,CNN2,P4HB,PSMD1,PSMC5,PSMC1,HSP90AA1,PSMC2,PPP2R1A,PSMD11,RPLP0
REAC	G2/M Checkpoints	REAC:R-HSA-69481	0.02377	1.62397	43	223	16	1249		PSMD3,MCM4,MCM6,RPA1,PSMC3,PSMD12,PSMC4,MCM7,PSMD2,PSMD1,YWHAH,PSMC5,PSMC1,PSMC2,MCM2,PSMD11
REAC	G1/S Transition	REAC:R-HSA-69206	0.02377	1.62397	43	223	16	1249		PSMD3,MCM4,MCM6,RPA1,PSMC3,PSMD12,PSMC4,MCM7,PSMD2,PSMD1,PSMC5,PSMC1,PSMC2,MCM2,PPP2R1A,PSMD11
REAC	Cooperation of PDCL (PhLP1) and TRiC/CCT in G-protein beta folding	REAC:R-HSA-6814122	0.0251347	1.59973	12	223	7	1249		CCT4,CCT8,CSNK2A2,CCT5,CCT7,CCT6B,CCT3
REAC	Hedgehog ligand biogenesis	REAC:R-HSA-5358346	0.0299947	1.52296	29	223	12	1249		PSMD3,PSMC3,PSMD12,PSMC4,PSMD2,P4HB,PSMD1,PSMC5,PSMC1,PSMC2,PSMD11,VCP
REAC	Mitotic G1 phase and G1/S transition	REAC:R-HSA-453279	0.0299947	1.52296	44	223	16	1249		PSMD3,MCM4,MCM6,RPA1,PSMC3,PSMD12,PSMC4,MCM7,PSMD2,PSMD1,PSMC5,PSMC1,PSMC2,MCM2,PPP2R1A,PSMD11
REAC	AUF1 (hnRNP D0) binds and destabilizes mRNA	REAC:R-HSA-450408	0.0299947	1.52296	29	223	12	1249		PSMD3,PSMC3,PSMD12,PSMC4,PSMD2,HSPA8,PSMD1,PSMC5,PSMC1,PSMC2,PSMD11,PABPC1
REAC	Signaling by Hedgehog	REAC:R-HSA-5358351	0.0354494	1.45039	37	223	14	1249		PSMD3,CSNK1A1,PSMC3,PSMD12,PSMC4,PSMD2,P4HB,PSMD1,PSMC5,PSMC1,PSMC2,TUBA1B,PSMD11,VCP
REAC	Citric acid cycle (TCA cycle)	REAC:R-HSA-71403	0.0425373	1.37123	13	223	7	1249		IDH3B,IDH3A,SDHA,DLST,SDHB,CS,SUCLA2
REAC	Apoptosis	REAC:R-HSA-109581	0.0458334	1.33882	38	223	14	1249		PSMD3,LMNB1,PSMC3,PSMD12,PSMC4,PSMD2,PSMD1,YWHAH,PSMC5,PSMC1,PSMC2,DNM1L,PSMD11,DSP
WP	Cytoplasmic ribosomal proteins	WP:WP477	6.35965e-21	20.1966	70	223	49	1249		RPL23A,RPS3A,RPS19,RPS12,RPS10,RPL19,RPL23,RPL32,RPS15,RPLP1,RPL7A,RPL30,RPL13A,RPSA,RPS17,RPL10A,RPS13,RPL27,RPL18,RPL35A,RPS28,RPS24,RPS9,RPL18A,RPL14,RPL8,RPS8,RPS4Y1,RPS15A,RPL3,RPS16,RPS5,RPL24,RPS18,RPL5,RPL4,RPL9,RPL10,RPL22,RPS7,RPS20,RPS3,RPS14,RPLP0,RPL6,RPS11,RPS27,RPL12,RPS2
WP	WIKIPATHWAYS	WP:000000	1.04182e-09	8.98221	741	223	176	1249		ALDH6A1,ACO1,PSMD3,RPL23A,PKM,LMNB1,DBT,PHB,RHOA,NDUFA10,MCM4,MCM6,RPS3A,CSNK1A1,RPA1,PSMC3,CCT4,NCL,EPS8L1,PSMD12,PSMC4,CLUH,EIF4G3,HSPA9,ITGB7,RPS19,MCM7,CCT8,PSMD2,RPS12,ETF1,ATP6V1H,ATP2B4,COPS3,YBX2,CSNK2A2,SERBP1,CAP2,UGP2,RPS10,EIF3B,IDH3B,IDH3A,NDUFA9,RPL19,KYNU,NDUFS3,HSPA8,CCT5,EZR,CNN2,CCT7,P4HB,CCT6B,PSMD1,UQCRC2,YWHAH,HADHB,KIF5A,NDUFS1,AKR1B1,TUFM,RPL23,NDUFB9,MUT,RPL32,RPS15,VCL,HS…
WP	Parkin-ubiquitin proteasomal system pathway	WP:WP2359	0.000542789	3.26537	21	223	13	1249		PSMD3,PSMC3,PSMD12,PSMC4,HSPA9,PSMD2,HSPA8,PSMD1,PSMC5,PSMC1,PSMC2,TUBA1B,PSMD11
WP	Translation factors	WP:WP107	0.0261226	1.58298	25	223	12	1249		CLUH,EIF4G3,ETF1,EIF3B,EIF3C,EEF1G,EIF2S3,EIF3A,EIF3G,PABPC1,EIF4A2,EEF1A2
HPA	hippocampus; neuronal cells[High]	HPA:0250133	0.00161351	2.79223	204	223	61	1249		PSMD3,LMNB1,PHB,MCM4,RPS3A,PSMC3,NCL,HSDL2,HSPA9,CCT8,PSMD2,ATP6V1H,SERBP1,CAP2,TOP2B,IDH3B,IDH3A,NDUFA9,RPL19,NDUFS3,DDX50,CCT7,PSMD1,RPL23,G3BP2,EIF3C,RPL30,PSMC5,RPL13A,RPSA,RPS17,NOP58,ACAT1,DLAT,EEF1G,RPL27,NDUFA5,PSMC2,RPS28,TUBA1B,RPL14,RPL8,UQCRC1,CS,UQCRFS1,RPS16,RPL24,RPS18,OLA1,RPL5,RPL9,RPL17-C18ORF32,RPL10,VCP,RPS7,EFTUD2,RPS20,RPS14,RPLP0,LMNB2,EEF1A2
HPA	skin 2; cells in spinous layer[‚â•Low]	HPA:0471411	0.0163858	1.78553	176	223	51	1249		LMNB1,PHB,MCM4,MCM6,RPA1,NCL,HSDL2,MCM7,CCT8,ATP2B4,CKAP5,SERBP1,IDH3A,NOP56,CCT5,EZR,UQCRC2,HADHB,RPS15,VCL,HSPD1,ATP6V1B1,IMMT,G3BP2,NOP58,ACAT1,ACADVL,NDUFA5,ATP6V1E1,HSPB6,MCM2,EIF3A,COPA,TUBA1B,SDHB,RPL8,UQCRC1,CS,HNRNPR,RPS15A,UQCRFS1,RPS5,ACSL1,RPN1,PABPC1,DSP,FBL,RPL10,PHB2,HDLBP,SUCLA2
HPA	cerebellum; Purkinje cells[High]	HPA:0090163	0.0163858	1.78553	224	223	61	1249		PSMD3,ATAD3B,PHB,RPS3A,RPA1,PSMC3,NCL,HSPA9,PSMD2,ATP6V1H,COPS3,TOP2B,EIF3B,IDH3B,IDH3A,NDUFA9,RPL19,NDUFS3,CCT7,PSMD1,RPL23,EIF3C,RPL30,PSMC5,PSMC1,RPL13A,RPSA,RPS17,NOP58,ACAT1,RPL10A,ARCN1,EEF1G,RPL27,NDUFA5,PSMC2,DLST,EIF3G,COPG2,RPL14,DNM1L,RPL8,UQCRC1,CS,RPS4Y1,ATP6V1A,RPS16,RPL24,RPS18,OLA1,RPL5,RPL17-C18ORF32,VCP,RPS7,EFTUD2,RPS20,SUCLA2,RPLP0,LMNB2,SLC25A5,EEF1A2
HPA	esophagus; squamous epithelial cells[High]	HPA:0190223	0.0166056	1.77974	250	223	66	1249		DDX60,PSMD3,ATAD3B,LMNB1,PHB,MCM4,RPS3A,RPA1,PSMC3,NCL,HSDL2,HSPA9,MCM7,PSMD2,RPS12,COPS3,CKAP5,SERBP1,RPS10,TOP2B,EIF3B,IDH3B,IDH3A,NDUFA9,CCT7,PSMD1,TUFM,RPL23,RPS15,G3BP2,EIF3C,PSMC5,RPL13A,RPSA,NOP58,RPL10A,GLUD1,ARCN1,EEF1G,NDUFA5,PSMC2,RPS28,EIF3G,TUBA1B,RPL14,SDHB,RPL8,UQCRC1,CS,RPS4Y1,HNRNPR,UQCRFS1,RPS16,RPS5,RPL24,DDX6,RPS18,OLA1,RPL5,PABPC1,RPL17-C18ORF32,RPL10,VCP,RPS7,EFTUD2,RPS14
HPA	stomach 1; glandular cells[High]	HPA:0540053	0.0214954	1.66765	364	223	88	1249		DDX60,ALDH6A1,ACO1,PSMD3,ATAD3B,LMNB1,DBT,PHB,MCM4,RPA1,PSMC3,NCL,PSMD12,HSDL2,HSPA9,CCT8,RPS12,ETF1,ATP6V1H,CKAP5,SERBP1,LGALS8,RPS10,TOP2B,IDH3B,IDH3A,NDUFA9,RPL19,NDUFS3,EZR,CCT7,P4HB,PSMD1,HADHB,TUFM,RPL23,NDUFB9,IMMT,G3BP2,SDHA,PSMC5,RPL13A,RPSA,ACAT1,ACADVL,RPL10A,GLUD1,ARCN1,RPL27,NDUFA5,PSMC2,CCT3,RPS28,EIF3G,RPS9,COPG2,COPA,GCN1,TUBA1B,RPL14,SDHB,HADHA,UQCRC1,CS,RPS4Y1,RPS15A,PC,UQCRFS1,…
HPA	skin 2; fibrohistiocytic cells[‚â•Low]	HPA:0471441	0.0214954	1.66765	189	223	52	1249		ALDH6A1,LMNB1,PHB,MCM4,MCM6,RPA1,NCL,HSDL2,MCM7,CCT8,CKAP5,SERBP1,UGP2,IDH3A,NOP56,CCT5,EZR,UQCRC2,HADHB,RPS15,VCL,HSPD1,ATP6V1B1,IMMT,G3BP2,SDHA,PSMC1,NOP58,ACAT1,ACADVL,ANK1,NDUFA5,ATP6V1E1,HSPB6,EIF3A,COPA,TUBA1B,SDHB,RPL8,UQCRC1,CS,HNRNPR,RPS15A,UQCRFS1,RPS5,RPN1,PABPC1,RPL10,PHB2,HDLBP,SUCLA2,ACTB
HPA	skin 2; cells in basal layer[‚â•Medium]	HPA:0471392	0.0214954	1.66765	165	223	47	1249		ALDH6A1,LMNB1,PHB,MCM4,MCM6,RPA1,NCL,HSDL2,MCM7,CCT8,ATP2B4,CKAP5,SERBP1,IDH3A,NOP56,EZR,UQCRC2,HADHB,AKR1B1,RPS15,VCL,HSPD1,ATP6V1B1,SDHA,NOP58,ACAT1,ACADVL,NDUFA5,HSPB6,MCM2,EIF3A,COPA,TUBA1B,SDHB,RPL8,UQCRC1,CS,HNRNPR,UQCRFS1,RPS5,RPN1,PABPC1,FBL,RPL10,PHB2,SUCLA2,LMNB2
HPA	pancreas; exocrine glandular cells[High]	HPA:0350473	0.0225276	1.64729	307	223	76	1249		ALDH6A1,PSMD3,ATAD3B,LMNB1,DBT,PHB,MCM4,RPS3A,VARS2,NCL,HSPA9,RPS12,ETF1,SERBP1,RPS10,EIF3B,IDH3B,NDUFA9,RPL19,NDUFS3,CCT7,P4HB,USP14,TUFM,RPL23,RPL32,RPS15,G3BP2,EIF3C,SDHA,RPL30,RPL13A,RPSA,RPS17,NOP58,ACAT1,RPL10A,GLUD1,ARCN1,EEF1G,RPL27,NDUFA5,PSMC2,RPS28,EIF2S3,EIF3G,RPS9,COPG2,COPA,GCN1,TUBA1B,RPL14,SDHB,RPL8,UQCRC1,CS,RPS4Y1,RPS15A,UQCRFS1,RPS16,RPS5,SND1,RPN1,RPL24,RPS18,OLA1,RPL5,RPL9,RP…
HPA	esophagus; squamous epithelial cells[‚â•Medium]	HPA:0190222	0.0262533	1.58082	598	223	130	1249		DDX60,ALDH6A1,PSMD3,ATAD3B,RPL23A,OBSL1,LMNB1,DBT,PHB,NDUFA10,MCM4,MCM6,RPS3A,VARS2,RPA1,PSMC3,NCL,PSMC4,EIF4G3,HSDL2,HSPA9,MCM7,PSMD2,RPS12,ETF1,ATP6V1H,ATP2B4,COPS3,CKAP5,SERBP1,LGALS8,RPS10,TOP2B,EIF3B,IDH3B,IDH3A,NDUFA9,RPL19,NOP56,DDX50,EZR,CCT7,P4HB,PSMD1,UQCRC2,HADHB,NPTN,USP14,TUFM,RPL23,NDUFB9,MUT,RPL32,RPS15,VCL,HSPD1,G3BP2,EIF3C,SDHA,RPL30,PSMC5,SHMT1,RPL13A,RPSA,RPS17,NOP58,ACAT1,DLAT…
HPA	skin 2; langerhans cells[‚â•Low]	HPA:0471461	0.0262533	1.58082	156	223	44	1249		LMNB1,PHB,MCM4,RPA1,NCL,HSDL2,ATP2B4,CKAP5,SERBP1,IDH3A,NOP56,CCT5,EZR,UQCRC2,HADHB,RPS15,HSPD1,ATP6V1B1,IMMT,G3BP2,NOP58,ACAT1,ACADVL,NDUFA5,HSPB6,EIF3A,COPA,TUBA1B,SDHB,RPL8,UQCRC1,CS,HNRNPR,RPS15A,UQCRFS1,RPS5,RPN1,PABPC1,DSP,FBL,RPL10,PHB2,SUCLA2,ACTB
HPA	cerebral cortex; neuronal cells[High]	HPA:0100133	0.0262533	1.58082	266	223	67	1249		PSMD3,LMNB1,RPS3A,VARS2,RPA1,PSMC3,NCL,HSPA9,COPS3,CKAP5,SERBP1,TOP2B,IDH3B,IDH3A,NDUFA9,RPL19,DDX50,CCT7,PSMD1,NPTN,RPL23,RPL32,G3BP2,EIF3C,PSMC5,PSMC1,RPSA,RPS17,NOP58,DLAT,RPL27,NDUFA5,PSMC2,RPS28,EIF2S3,EIF3G,GCN1,TUBA1B,RPL14,DNM1L,SDHB,RPL8,UQCRC1,CS,RPS4Y1,HNRNPR,ATP6V1A,UQCRFS1,RPS16,RPS5,SND1,RPL24,RPS18,OLA1,RPL5,RPL9,RPL17-C18ORF32,RPL10,VCP,RPS7,EFTUD2,RPS20,SUCLA2,RPS14,RPLP0,LMNB2,E…
HPA	rectum; peripheral nerve/ganglion[‚â•Medium]	HPA:0400242	0.0312791	1.50475	36	223	15	1249		MCM4,NCL,MCM7,NDUFA9,P4HB,KIF5A,TUFM,HSPD1,G3BP2,MYO5C,RPL8,UQCRFS1,RPS5,RPN1,PABPC1
HPA	appendix; germinal center cells[High]	HPA:0030433	0.0312791	1.50475	19	223	10	1249		MCM4,MCM6,MCM7,TUFM,HSPD1,G3BP2,MCM2,UQCRFS1,PHB2,ACTB
HPA	appendix; germinal center cells[‚â•Low]	HPA:0030431	0.0349032	1.45714	44	223	17	1249		MCM4,MCM6,MCM7,P4HB,TUFM,RPS15,HSPD1,G3BP2,MCM2,PCK2,UQCRFS1,RPS5,RPN1,RPL10,PHB2,HDLBP,ACTB
HPA	skin 2; endothelial cells[‚â•Low]	HPA:0470201	0.0349032	1.45714	174	223	47	1249		ALDH6A1,LMNB1,PHB,MCM4,RPA1,NCL,HSDL2,MCM7,CCT8,ATP2B4,CKAP5,SERBP1,NOP56,CCT5,UQCRC2,HADHB,RPS15,VCL,HSPD1,IMMT,G3BP2,PSMC1,NOP58,ACAT1,ANK1,NDUFA5,HSPB6,EIF3A,COPA,TUBA1B,SDHB,RPL8,UQCRC1,CS,HNRNPR,RPS15A,UQCRFS1,RPS5,RPN1,PABPC1,FBL,RPL10,PHB2,HDLBP,SUCLA2,LMNB2,ACTB
HPA	skin 2; cells in basal layer[‚â•Low]	HPA:0471391	0.0351116	1.45455	199	223	52	1249		ALDH6A1,LMNB1,PHB,MCM4,MCM6,RPA1,NCL,HSDL2,MCM7,CCT8,ATP2B4,CKAP5,SERBP1,IDH3A,NOP56,CCT5,EZR,UQCRC2,HADHB,AKR1B1,RPS15,VCL,HSPD1,ATP6V1B1,IMMT,G3BP2,SDHA,NOP58,ACAT1,ACADVL,NDUFA5,HSPB6,MCM2,EIF3A,COPA,TUBA1B,SDHB,RPL8,UQCRC1,CS,HNRNPR,RPS15A,UQCRFS1,RPS5,RPN1,PABPC1,FBL,RPL10,PHB2,HDLBP,SUCLA2,LMNB2
HPA	appendix; germinal center cells[‚â•Medium]	HPA:0030432	0.0351116	1.45455	37	223	15	1249		MCM4,MCM6,MCM7,P4HB,TUFM,RPS15,HSPD1,G3BP2,MCM2,PCK2,UQCRFS1,RPN1,RPL10,PHB2,ACTB
HPA	skin 1; fibrohistiocytic cells[‚â•Low]	HPA:0461441	0.0351116	1.45455	171	223	46	1249		LMNB1,PHB,MCM4,RPA1,NCL,HSDL2,MCM7,CCT8,CKAP5,SERBP1,NOP56,CCT5,EZR,P4HB,UQCRC2,HADHB,RPS15,VCL,HSPD1,ATP6V1B1,G3BP2,SDHA,NOP58,ACAT1,ACADVL,ANK1,NDUFA5,ATP6V1E1,HSPB6,EIF3A,COPA,TUBA1B,SDHB,RPL8,CS,HNRNPR,RPS15A,UQCRFS1,RPS5,RPN1,PABPC1,RPL10,PHB2,HDLBP,SUCLA2,ACTB
HPA	appendix; non-germinal center cells[‚â•Medium]	HPA:0030442	0.0351116	1.45455	41	223	16	1249		MCM4,MCM6,NCL,MCM7,TUFM,RPS15,HSPD1,G3BP2,MCM2,PCK2,UQCRFS1,RPN1,PABPC1,RPL10,PHB2,ACTB
HPA	skin 2; lymphocytes[‚â•Low]	HPA:0471471	0.0368238	1.43387	167	223	45	1249		LMNB1,PHB,MCM4,MCM6,RPA1,NCL,CCT8,ATP2B4,CKAP5,SERBP1,IDH3A,NOP56,CCT5,EZR,UQCRC2,HADHB,RPS15,VCL,HSPD1,ATP6V1B1,G3BP2,SDHA,NOP58,ACAT1,ANK1,NDUFA5,HSPB6,MCM2,EIF3A,COPA,TUBA1B,SDHB,RPL8,UQCRC1,CS,HNRNPR,RPS15A,UQCRFS1,RPS5,RPN1,FBL,RPL10,PHB2,LMNB2,ACTB
HPA	colon; enterocytes[‚â•Medium]	HPA:0131302	0.0413349	1.38368	70	223	23	1249		MCM4,MCM6,NCL,MCM7,NDUFA9,P4HB,UQCRC2,TUFM,RPS15,HSPD1,G3BP2,MYO5C,MCM2,RPL8,PCK2,RPS15A,UQCRFS1,RPS5,RPN1,PABPC1,RPL10,PHB2,HDLBP
HPA	appendix; non-germinal center cells[‚â•Low]	HPA:0030441	0.0413349	1.38368	46	223	17	1249		MCM4,MCM6,NCL,MCM7,TUFM,RPS15,HSPD1,G3BP2,MCM2,PCK2,UQCRFS1,RPS5,RPN1,PABPC1,RPL10,PHB2,ACTB
HPA	oral mucosa; squamous epithelial cells[High]	HPA:0330223	0.0436283	1.36023	146	223	40	1249		ATAD3B,LMNB1,PHB,MCM4,MCM6,NCL,HSDL2,HSPA9,MCM7,RPS12,SERBP1,TOP2B,EIF3B,IDH3B,CCT7,TUFM,RPL23,RPS15,G3BP2,EIF3C,RPSA,RPL10A,GLUD1,RPL27,PSMC2,TUBA1B,RPL8,UQCRC1,RPS4Y1,UQCRFS1,RPS16,RPS5,RPL24,RPL5,RPL10,VCP,RPS7,EFTUD2,RPS20,RPS14
HPA	rectum; goblet cells[‚â•Medium]	HPA:0400892	0.0436283	1.36023	63	223	21	1249		MCM4,MCM6,NCL,MCM7,NDUFA9,P4HB,TUFM,RPS15,HSPD1,G3BP2,MYO5C,RPL8,PCK2,RPS15A,UQCRFS1,RPS5,RPN1,PABPC1,RPL10,PHB2,HDLBP
HPA	appendix; goblet cells[‚â•Low]	HPA:0030891	0.0436283	1.36023	63	223	21	1249		MCM4,MCM6,NCL,MCM7,NDUFA9,P4HB,TUFM,RPS15,HSPD1,G3BP2,MYO5C,RPL8,PCK2,RPS15A,UQCRFS1,RPS5,RPN1,PABPC1,RPL10,PHB2,HDLBP
HPA	skin 1; eccrine glands[‚â•Medium]	HPA:0461422	0.0436283	1.36023	43	223	16	1249		LMNB1,MCM6,RPA1,NCL,HSDL2,CKAP5,SERBP1,HADHB,AKR1B1,EIF3A,TUBA1B,UQCRC1,RPS5,ACSL1,DSP,PHB2
HPA	cervix; squamous epithelial cells[‚â•Medium]	HPA:0630222	0.0436283	1.36023	450	223	100	1249		DDX60,PSMD3,ATAD3B,OBSL1,LMNB1,PHB,MCM6,RPS3A,VARS2,RPA1,NCL,PSMD12,PSMC4,HSDL2,MCM7,RPS12,ETF1,ATP2B4,COPS3,CKAP5,SERBP1,RPS10,TOP2B,EIF3B,IDH3B,IDH3A,NDUFA9,RPL19,DDX50,EZR,CCT7,P4HB,PSMD1,HADHB,NPTN,TUFM,RPL23,RPL32,RPS15,G3BP2,EIF3C,SDHA,RPL30,PSMC5,SHMT1,PSMC1,RPL13A,RPS17,NOP58,ACAT1,RPL10A,AHCY,GLUD1,ARCN1,EEF1G,NDUFA5,PSMC2,CCT3,RPL18,RPS28,EIF3G,COPG2,RPL18A,GCN1,RPL14,DNM1L,SDHB,HADHA,R…
HPA	skin 2	HPA:0470000	0.0458644	1.33852	772	223	157	1249		DDX60,ALDH6A1,PSMD3,ATAD3B,RPL23A,OBSL1,LMNB1,DBT,PHB,NDUFA10,MCM4,MCM6,RPS3A,VARS2,RPA1,PSMC3,CCT4,NCL,PSMD12,PSMC4,EIF4G3,HSDL2,HSPA9,MCM7,CCT8,PSMD2,RPS12,ETF1,ATP6V1H,ATP2B4,COPS3,CKAP5,SERBP1,UGP2,LGALS8,RPS10,TOP2B,EIF3B,IDH3B,IDH3A,NDUFA9,RPL19,KYNU,NDUFS3,NOP56,CCT5,DDX50,EZR,CCT7,PSMD1,UQCRC2,HADHB,NDUFS1,AKR1B1,NPTN,USP14,TUFM,RPL23,NDUFB9,MUT,RPL32,RPS15,VCL,HSPD1,ATP6V1B1,IMMT,G3BP2,E…
HPA	skin 2; cells in spinous layer[‚â•Medium]	HPA:0471412	0.0458644	1.33852	148	223	40	1249		LMNB1,PHB,MCM4,MCM6,RPA1,NCL,HSDL2,MCM7,ATP2B4,CKAP5,SERBP1,IDH3A,NOP56,EZR,UQCRC2,HADHB,RPS15,HSPD1,NOP58,ACAT1,ACADVL,NDUFA5,HSPB6,MCM2,EIF3A,COPA,TUBA1B,SDHB,RPL8,UQCRC1,CS,HNRNPR,UQCRFS1,RPS5,ACSL1,PABPC1,DSP,FBL,RPL10,PHB2
HPA	rectum; enterocytes[‚â•Medium]	HPA:0401302	0.0458644	1.33852	72	223	23	1249		MCM4,MCM6,NCL,MCM7,NDUFA9,P4HB,UQCRC2,TUFM,RPS15,HSPD1,G3BP2,MYO5C,MCM2,RPL8,PCK2,RPS15A,UQCRFS1,RPS5,RPN1,PABPC1,RPL10,PHB2,HDLBP
HPA	cervix; squamous epithelial cells[High]	HPA:0630223	0.0463392	1.33405	139	223	38	1249		ATAD3B,LMNB1,PHB,MCM6,RPS3A,RPA1,NCL,RPS12,COPS3,SERBP1,TOP2B,EIF3B,IDH3B,PSMD1,TUFM,RPL23,RPS15,G3BP2,EIF3C,PSMC5,RPL13A,NOP58,PSMC2,CCT3,EIF3G,RPL14,UQCRC1,PC,UQCRFS1,RPS16,RPS5,RPS18,RPL10,VCP,RPS7,EFTUD2,RPS20,RPS14
HPA	hippocampus; neuronal cells[‚â•Medium]	HPA:0250132	0.0474049	1.32418	562	223	120	1249		ACO1,PSMD3,ATAD3B,OBSL1,LMNB1,PHB,RHOA,NDUFA10,MCM4,RPS3A,VARS2,RPA1,PSMC3,CCT4,NCL,PSMC4,EIF4G3,HSDL2,HSPA9,CCT8,PSMD2,RPS12,ETF1,ATP6V1H,COPS3,CKAP5,SERBP1,CAP2,LGALS8,RPS10,TOP2B,IDH3B,IDH3A,NDUFA9,RPL19,NDUFS3,NOP56,CCT5,DDX50,CCT7,P4HB,PSMD1,UQCRC2,KIF5A,NPTN,USP14,TUFM,RPL23,NDUFB9,RPL32,IMMT,G3BP2,EIF3C,SDHA,RPL30,PSMC5,PSMC1,RPL13A,RPSA,RPS17,NOP58,ACAT1,DLAT,ACADVL,RPL10A,GLUD1,ARCN1,EEF…
HPA	skin 1; hair follicles[‚â•Low]	HPA:0461451	0.0475168	1.32315	69	223	22	1249		LMNB1,MCM6,RPA1,NCL,EZR,P4HB,UQCRC2,RPS15,HSPD1,ATP6V1B1,SDHA,NDUFA5,MCM2,TUBA1B,SDHB,HNRNPR,UQCRFS1,RPS5,ACSL1,RPN1,PABPC1,PHB2
HPA	skin 2; langerhans cells[‚â•Medium]	HPA:0471462	0.0475168	1.32315	140	223	38	1249		LMNB1,PHB,MCM4,RPA1,NCL,HSDL2,ATP2B4,CKAP5,SERBP1,IDH3A,NOP56,EZR,UQCRC2,HADHB,RPS15,HSPD1,ATP6V1B1,NOP58,ACAT1,ACADVL,NDUFA5,HSPB6,EIF3A,COPA,TUBA1B,SDHB,RPL8,UQCRC1,CS,HNRNPR,UQCRFS1,RPS5,PABPC1,DSP,FBL,RPL10,PHB2,ACTB
HPA	tonsil; germinal center cells[High]	HPA:0600433	0.0475168	1.32315	183	223	47	1249		ATAD3B,PHB,MCM4,MCM6,VARS2,RPA1,NCL,HSPA9,MCM7,RPS12,SERBP1,TOP2B,EIF3B,IDH3B,NDUFA9,RPL19,EZR,CCT7,TUFM,RPL23,RPS15,G3BP2,EIF3C,RPSA,ARCN1,RPL27,PSMC2,EIF3G,TUBA1B,RPL14,SDHB,RPL8,UQCRC1,CS,RPS4Y1,UQCRFS1,RPL24,DDX6,RPS18,OLA1,PABPC1,RPL17-C18ORF32,RPL10,VCP,RPS7,EFTUD2,PHB2
HPA	skin 2; cells in basal layer[High]	HPA:0471393	0.0475168	1.32315	69	223	22	1249		LMNB1,PHB,MCM4,MCM6,RPA1,NCL,HSDL2,MCM7,ATP2B4,CKAP5,SERBP1,RPS15,VCL,HSPD1,NOP58,NDUFA5,MCM2,TUBA1B,UQCRC1,CS,UQCRFS1,RPL10
HPA	spleen; cells in white pulp[‚â•Low]	HPA:0530721	0.0475168	1.32315	547	223	117	1249		DDX60,PSMD3,ATAD3B,LMNB1,PHB,RHOA,MCM4,MCM6,RPS3A,VARS2,RPA1,NCL,PSMD12,PSMC4,HSDL2,HSPA9,CCT8,PSMD2,RPS12,ATP6V1H,ATP2B4,COPS3,CKAP5,SERBP1,RPS10,TOP2B,EIF3B,IDH3B,IDH3A,NDUFA9,RPL19,KYNU,NDUFS3,NOP56,CCT5,EZR,CCT7,PSMD1,UQCRC2,USP14,TUFM,RPL23,NDUFB9,MUT,RPL32,RPS15,HSPD1,IMMT,G3BP2,EIF3C,SDHA,RPL30,PSMC5,RPL13A,RPSA,RPS17,NOP58,ACAT1,DLAT,ACADVL,AHCY,GLUD1,ARCN1,EEF1G,RPL27,NDUFA5,PSMC2,CCT3,D…
HPA	tonsil; germinal center cells[‚â•Medium]	HPA:0600432	0.0488776	1.31089	510	223	110	1249		DDX60,PSMD3,ATAD3B,PHB,MCM4,MCM6,RPS3A,VARS2,RPA1,PSMC3,NCL,PSMD12,PSMC4,EIF4G3,HSDL2,HSPA9,MCM7,CCT8,PSMD2,RPS12,ATP2B4,COPS3,SERBP1,RPS10,TOP2B,EIF3B,IDH3B,IDH3A,NDUFA9,RPL19,NOP56,CCT5,EZR,CNN2,CCT7,PSMD1,USP14,TUFM,RPL23,MUT,RPS15,HSPD1,IMMT,G3BP2,EIF3C,SDHA,PSMC5,SHMT1,RPL13A,RPSA,RPS17,NOP58,DLAT,AHCY,GLUD1,ARCN1,EEF1G,RPL27,NDUFA5,PSMC2,CCT3,ATP6V1E1,DLST,RPL18,RPS28,MCM2,EIF2S3,EIF3A,EIF3…
HPA	skin 2; fibrohistiocytic cells[‚â•Medium]	HPA:0471442	0.0488776	1.31089	158	223	41	1249		ALDH6A1,LMNB1,PHB,MCM4,MCM6,RPA1,NCL,HSDL2,MCM7,CCT8,CKAP5,SERBP1,IDH3A,EZR,UQCRC2,HADHB,RPS15,VCL,HSPD1,ATP6V1B1,SDHA,ACAT1,ACADVL,NDUFA5,ATP6V1E1,HSPB6,EIF3A,COPA,TUBA1B,SDHB,UQCRC1,CS,HNRNPR,RPS15A,UQCRFS1,RPN1,RPL10,PHB2,HDLBP,SUCLA2,ACTB
HPA	appendix; enterocytes[‚â•Low]	HPA:0031301	0.0488776	1.31089	80	223	24	1249		MCM4,MCM6,NCL,MCM7,UGP2,NDUFA9,P4HB,UQCRC2,TUFM,RPS15,HSPD1,G3BP2,MYO5C,MCM2,RPL8,PCK2,RPS15A,UQCRFS1,RPS5,RPN1,PABPC1,RPL10,PHB2,HDLBP
HPA	tonsil; squamous epithelial cells[High]	HPA:0600223	0.0488776	1.31089	191	223	48	1249		PSMD3,ATAD3B,LMNB1,PHB,MCM4,MCM6,RPS3A,RPA1,NCL,HSPA9,MCM7,RPS12,ATP6V1H,COPS3,SERBP1,TOP2B,EIF3B,IDH3B,RPL19,USP14,TUFM,RPL23,G3BP2,EIF3C,PSMC5,RPSA,RPL10A,GLUD1,PSMC2,EIF3G,TUBA1B,RPL14,RPL8,UQCRC1,CS,ATP6V1A,UQCRFS1,RPS5,RPL24,DDX6,OLA1,RPL5,PABPC1,RPL17-C18ORF32,RPL10,VCP,RPS7,EFTUD2
HPA	vagina; squamous epithelial cells[‚â•Medium]	HPA:0620222	0.0488776	1.31089	482	223	104	1249		DDX60,PSMD3,ATAD3B,OBSL1,LMNB1,PHB,MCM4,MCM6,RPS3A,VARS2,RPA1,PSMC3,NCL,PSMC4,HSDL2,HSPA9,MCM7,PSMD2,RPS12,ETF1,ATP2B4,COPS3,CKAP5,SERBP1,LGALS8,RPS10,TOP2B,EIF3B,IDH3B,IDH3A,NDUFA9,RPL19,NOP56,DDX50,EZR,CCT7,PSMD1,HADHB,NPTN,TUFM,RPL23,RPL32,RPS15,G3BP2,EIF3C,SDHA,RPL30,PSMC5,PSMC1,RPL13A,RPSA,RPS17,NOP58,ACAT1,RPL10A,AHCY,GLUD1,ARCN1,EEF1G,RPL27,NDUFA5,PSMC2,DLST,RPL18,RPS28,EIF2S3,EIF3A,EIF3G,…
HPA	skin 1; langerhans cells[‚â•Low]	HPA:0461461	0.0488776	1.31089	144	223	38	1249		LMNB1,PHB,MCM4,RPA1,NCL,HSDL2,ATP2B4,CKAP5,SERBP1,IDH3A,NOP56,CCT5,EZR,UQCRC2,HADHB,RPS15,HSPD1,IMMT,G3BP2,NOP58,ACAT1,ACADVL,NDUFA5,HSPB6,EIF3A,TUBA1B,SDHB,RPL8,CS,HNRNPR,RPS15A,UQCRFS1,RPS5,RPN1,PABPC1,DSP,RPL10,PHB2
HPA	skin 1; endothelial cells[‚â•Low]	HPA:0460201	0.0488776	1.31089	161	223	42	1249		ALDH6A1,LMNB1,MCM4,RPA1,NCL,HSDL2,MCM7,CCT8,ATP2B4,CKAP5,SERBP1,NOP56,CCT5,P4HB,UQCRC2,HADHB,RPS15,VCL,HSPD1,G3BP2,PSMC1,NOP58,ACAT1,ACADVL,ANK1,NDUFA5,HSPB6,EIF3A,COPA,TUBA1B,SDHB,RPL8,UQCRC1,CS,HNRNPR,RPS15A,RPS5,RPN1,PABPC1,RPL10,PHB2,LMNB2
HPA	oral mucosa; squamous epithelial cells[‚â•Medium]	HPA:0330222	0.0488776	1.31089	542	223	115	1249		PSMD3,ATAD3B,RPL23A,OBSL1,LMNB1,PHB,MCM4,MCM6,RPS3A,VARS2,RPA1,PSMC3,NCL,PSMD12,PSMC4,HSDL2,HSPA9,MCM7,PSMD2,RPS12,ETF1,ATP6V1H,ATP2B4,CKAP5,SERBP1,RPS10,TOP2B,EIF3B,IDH3B,IDH3A,NDUFA9,RPL19,NOP56,DDX50,EZR,CCT7,P4HB,PSMD1,HADHB,NPTN,TUFM,RPL23,RPL32,RPS15,VCL,G3BP2,EIF3C,SDHA,RPL30,PSMC5,RPL13A,RPSA,RPS17,NOP58,ACAT1,ACADVL,RPL10A,AHCY,GLUD1,ARCN1,NTN4,RPL27,NDUFA5,PSMC2,CCT3,DLST,RPL18,RPS28,MC…
HPA	kidney; proximal tubules (cell body)[‚â•Low]	HPA:0271141	0.0488776	1.31089	101	223	29	1249		ALDH6A1,ACO1,DBT,MCM6,CCT4,HSDL2,MCM7,CAP2,IDH3A,P4HB,TUFM,HSPD1,ATP6V1B1,IMMT,SDHA,PSMC1,NOP58,ACAT1,DLAT,DLST,MCM2,RPL8,UQCRC1,PCK2,PC,UQCRFS1,ACSL1,HDLBP,LMNB2
HPA	rectum; mucosal lymphoid cells[‚â•Medium]	HPA:0401332	0.0488776	1.31089	67	223	21	1249		MCM4,MCM6,NCL,MCM7,NDUFA9,P4HB,TUFM,RPS15,HSPD1,G3BP2,MCM2,RPL8,PCK2,UQCRFS1,RPS5,ACSL1,RPN1,PABPC1,RPL10,PHB2,HDLBP
HPA	rectum; peripheral nerve/ganglion[‚â•Low]	HPA:0400241	0.0488776	1.31089	45	223	16	1249		MCM4,NCL,MCM7,NDUFA9,P4HB,KIF5A,TUFM,HSPD1,G3BP2,MYO5C,RPL8,UQCRFS1,RPS5,RPN1,PABPC1,HDLBP
HPA	colon; goblet cells[‚â•Medium]	HPA:0130892	0.0488776	1.31089	57	223	19	1249		MCM6,NCL,MCM7,NDUFA9,P4HB,TUFM,RPS15,HSPD1,G3BP2,MYO5C,RPL8,PCK2,UQCRFS1,RPS5,RPN1,PABPC1,RPL10,PHB2,HDLBP
HPA	skin 1; cells in basal layer[‚â•Low]	HPA:0461391	0.0488776	1.31089	179	223	46	1249		LMNB1,PHB,MCM4,MCM6,RPA1,NCL,HSDL2,MCM7,CCT8,ATP2B4,CKAP5,SERBP1,IDH3A,NOP56,CCT5,EZR,UQCRC2,HADHB,AKR1B1,RPS15,VCL,HSPD1,IMMT,G3BP2,SDHA,NOP58,ACAT1,ACADVL,NDUFA5,HSPB6,EIF3A,COPA,TUBA1B,SDHB,RPL8,CS,HNRNPR,RPS15A,UQCRFS1,RPS5,RPN1,DSP,RPL10,PHB2,SUCLA2,LMNB2
HPA	colon; endocrine cells[‚â•Medium]	HPA:0131292	0.0488776	1.31089	71	223	22	1249		MCM4,MCM6,NCL,MCM7,NDUFA9,P4HB,UQCRC2,TUFM,RPS15,HSPD1,G3BP2,MYO5C,RPL8,PCK2,RPS15A,UQCRFS1,RPS5,RPN1,PABPC1,RPL10,PHB2,HDLBP
HPA	appendix; goblet cells[‚â•Medium]	HPA:0030892	0.0488776	1.31089	58	223	19	1249		MCM6,NCL,MCM7,NDUFA9,P4HB,TUFM,RPS15,HSPD1,G3BP2,MYO5C,RPL8,PCK2,RPS15A,UQCRFS1,RPS5,RPN1,PABPC1,RPL10,PHB2
HPA	skin 1; cells in basal layer[‚â•Medium]	HPA:0461392	0.0488776	1.31089	138	223	37	1249		LMNB1,PHB,MCM4,MCM6,RPA1,NCL,HSDL2,MCM7,ATP2B4,CKAP5,SERBP1,NOP56,EZR,UQCRC2,HADHB,AKR1B1,RPS15,VCL,HSPD1,NOP58,ACAT1,ACADVL,NDUFA5,HSPB6,EIF3A,TUBA1B,SDHB,RPL8,CS,HNRNPR,UQCRFS1,RPS5,RPN1,DSP,RPL10,PHB2,LMNB2
HPA	cerebellum; Purkinje cells[‚â•Medium]	HPA:0090162	0.0488776	1.31089	535	223	114	1249		PSMD3,ATAD3B,OBSL1,PHB,NDUFA10,RPS3A,VARS2,RPA1,PSMC3,CCT4,NCL,PSMD12,PSMC4,EIF4G3,HSDL2,HSPA9,CCT8,PSMD2,RPS12,ATP6V1H,COPS3,CKAP5,SERBP1,LGALS8,RPS10,TOP2B,EIF3B,IDH3B,IDH3A,NDUFA9,RPL19,NDUFS3,NOP56,CCT5,DDX50,CCT7,PSMD1,NDUFS1,NPTN,USP14,TUFM,RPL23,NDUFB9,RPL32,IMMT,EIF3C,SDHA,RPL30,PSMC5,PSMC1,RPL13A,RPSA,RPS17,NOP58,ACAT1,DLAT,RPL10A,AHCY,GLUD1,ARCN1,MYO5C,EEF1G,RPL27,NDUFA5,PSMC2,CCT3,DLST…
HPA	caudate; glial cells[High]	HPA:0080123	0.0488776	1.31089	83	223	25	1249		ALDH6A1,PSMD3,LMNB1,PHB,MCM4,RPA1,PSMC3,NCL,HSPA9,TOP2B,CCT5,EZR,CCT7,RPS17,GLUD1,CCT3,SPAG6,DNM1L,UQCRC1,CS,UQCRFS1,RPL24,OLA1,EFTUD2,LMNB2
HPA	skin 1; cells in spinous layer[‚â•Low]	HPA:0461411	0.0488776	1.31089	157	223	41	1249		LMNB1,PHB,MCM4,MCM6,RPA1,NCL,HSDL2,MCM7,ATP2B4,CKAP5,SERBP1,IDH3A,NOP56,CCT5,EZR,UQCRC2,HADHB,RPS15,HSPD1,IMMT,G3BP2,NOP58,ACAT1,ACADVL,NDUFA5,HSPB6,MCM2,EIF3A,TUBA1B,SDHB,RPL8,CS,HNRNPR,RPS15A,UQCRFS1,RPS5,RPN1,PABPC1,DSP,RPL10,PHB2
HPA	skin 1; cells in spinous layer[‚â•Medium]	HPA:0461412	0.0488776	1.31089	129	223	35	1249		LMNB1,PHB,MCM6,RPA1,NCL,HSDL2,MCM7,ATP2B4,CKAP5,SERBP1,IDH3A,NOP56,EZR,UQCRC2,HADHB,RPS15,HSPD1,NOP58,ACAT1,ACADVL,NDUFA5,HSPB6,MCM2,EIF3A,TUBA1B,SDHB,RPL8,CS,HNRNPR,UQCRFS1,RPS5,RPN1,DSP,RPL10,PHB2
HPA	skin 1; cells in granular layer[‚â•Low]	HPA:0460181	0.0488776	1.31089	142	223	38	1249		LMNB1,PHB,MCM4,MCM6,RPA1,NCL,HSDL2,ATP2B4,CKAP5,SERBP1,IDH3A,NOP56,EZR,P4HB,UQCRC2,HADHB,RPS15,G3BP2,NOP58,ACAT1,ACADVL,NDUFA5,ATP6V1E1,HSPB6,EIF3A,TUBA1B,RPL8,CS,HNRNPR,RPS15A,UQCRFS1,RPS5,RPN1,PABPC1,DSP,RPL10,PHB2,SUCLA2
HPA	rectum; goblet cells[High]	HPA:0400893	0.0488776	1.31089	38	223	14	1249		MCM4,NCL,MCM7,NDUFA9,P4HB,TUFM,RPS15,HSPD1,G3BP2,PCK2,UQCRFS1,RPS5,RPL10,PHB2
HPA	caudate; glial cells[‚â•Medium]	HPA:0080122	0.0495794	1.3047	272	223	64	1249		ALDH6A1,PSMD3,LMNB1,PHB,RHOA,MCM4,VARS2,RPA1,PSMC3,NCL,HSDL2,HSPA9,PSMD2,ATP6V1H,COPS3,CKAP5,LGALS8,RPS10,TOP2B,EIF3B,KYNU,NOP56,CCT5,EZR,CCT7,PSMD1,NPTN,TUFM,G3BP2,EIF3C,PSMC5,RPL13A,RPSA,RPS17,NOP58,GLUD1,RPL27,CCT3,DLST,SPAG6,TUBA1B,RPL14,DNM1L,SDHB,HADHA,RPL8,UQCRC1,CS,HNRNPR,UQCRFS1,RPN1,RPL24,OLA1,BACE2,LSM14B,RPL10,VCP,RPS7,ATP1A2,EFTUD2,PHB2,PRDX1,RPS14,LMNB2
HPA	skin 1; langerhans cells[‚â•Medium]	HPA:0461462	0.049613	1.3044	121	223	33	1249		LMNB1,PHB,RPA1,NCL,HSDL2,ATP2B4,CKAP5,SERBP1,IDH3A,NOP56,EZR,UQCRC2,HADHB,RPS15,HSPD1,NOP58,ACAT1,ACADVL,NDUFA5,HSPB6,EIF3A,TUBA1B,SDHB,RPL8,CS,HNRNPR,RPS15A,UQCRFS1,RPS5,RPN1,DSP,RPL10,PHB2
CORUM	Ribosome, cytoplasmic	CORUM:306	3.48897e-19	18.4573	64	223	45	1249		RPL23A,RPS3A,RPS19,RPS10,RPL19,RPL23,RPL32,RPS15,RPLP1,RPL7A,RPL30,RPL13A,RPSA,RPS17,RPL10A,RPS13,RPL27,RPL18,RPS28,RPS24,RPS9,RPL18A,RPL14,RPL8,RPS8,RPS4Y1,RPS15A,RPL3,RPS16,RPS5,RPL24,RPS18,RPL5,RPL4,RPL9,RPL10,RPL22,RPS7,RPS20,RPS3,RPS14,RPLP0,RPL6,RPS11,RPS27
CORUM	Nop56p-associated pre-rRNA complex	CORUM:3055	1.03175e-17	16.9864	58	223	41	1249		RPL23A,RPS3A,NCL,RPL19,NOP56,TUFM,RPL23,RPL32,RPS15,RPLP1,RPL7A,RPL30,RPL13A,RPS17,NOP58,RPL10A,RPS13,RPL27,RPL18,RPS24,RPS9,RPL18A,RPL14,RPL8,RPS8,RPS15A,RPL3,RPS16,RPL24,RPS18,RPL5,RPL4,RPL9,RPL10,RPL22,RPS7,RPS14,RPLP0,RPL6,RPS11,SLC25A5
CORUM	40S ribosomal subunit, cytoplasmic	CORUM:305	4.42525e-10	9.35406	29	223	22	1249		RPS3A,RPS19,RPS10,RPS15,RPSA,RPS17,RPS13,RPS28,RPS24,RPS9,RPS8,RPS4Y1,RPS15A,RPS16,RPS5,RPS18,RPS7,RPS20,RPS3,RPS14,RPS11,RPS27
CORUM	CORUM root	CORUM:0000000	5.56005e-09	8.25492	468	223	126	1249		PSMD3,RPL23A,OBSL1,PHB,RHOA,NDUFA10,MCM6,RPS3A,RPA1,PSMC3,CCT4,NCL,EPS8L1,PSMD12,PSMC4,HSPA9,ITGB7,RPS19,CCT8,PSMD2,ETF1,COPS3,CKAP5,CSNK2A2,RPS10,TOP2B,EIF3B,IDH3B,IDH3A,NDUFA9,RPL19,NDUFS3,NOP56,CCT5,CCT7,P4HB,PSMD1,YWHAH,HADHB,KIF5A,NDUFS1,TUFM,RPL23,NDUFB9,MUT,RPL32,RPS15,VCL,IMMT,RPLP1,RPL7A,G3BP2,EIF3C,LAMA3,SDHA,RPL30,PSMC5,SHMT1,PSMC1,RPL13A,RPSA,RPS17,NOP58,RPL10A,RPS13,MAT1A,RPL27,HSP90…
CORUM	40S ribosomal subunit, cytoplasmic	CORUM:338	5.56005e-09	8.25492	27	223	20	1249		RPS3A,RPS19,RPS10,RPS15,RPSA,RPS17,RPS13,RPS28,RPS24,RPS9,RPS8,RPS15A,RPS16,RPS5,RPS18,RPS7,RPS20,RPS3,RPS14,RPS11
CORUM	60S ribosomal subunit, cytoplasmic	CORUM:308	8.27615e-09	8.08217	35	223	23	1249		RPL23A,RPL19,RPL23,RPL32,RPLP1,RPL7A,RPL30,RPL13A,RPL10A,RPL27,RPL18,RPL18A,RPL14,RPL8,RPL3,RPL24,RPL5,RPL4,RPL9,RPL10,RPL22,RPLP0,RPL6
CORUM	TNF-alpha/NF-kappa B signaling complex 6	CORUM:5266	0.000150515	3.82242	7	223	7	1249		RPL30,RPS13,HSP90AA1,RPL8,RPL4,RPL6,RPS11
CORUM	PA700 complex	CORUM:32	0.00773131	2.11175	18	223	10	1249		PSMD3,PSMC3,PSMD12,PSMC4,PSMD2,PSMD1,PSMC5,PSMC1,PSMC2,PSMD11
CORUM	TRBP containing complex (DICER, RPL7A, EIF6, MOV10 and subunits of the 60S ribosomal particle)	CORUM:5380	0.0378562	1.42186	18	223	9	1249		RPL19,RPL32,RPLP1,RPL7A,RPL30,RPL10A,RPL27,RPL18A,RPL14
HP	Small for gestational age	HP:0001518	0.000174391	3.75848	43	223	22	1249		OBSL1,RPS19,RPS10,UQCRC2,HADHB,RPS17,ACADVL,RPL27,RPL18,RPL35A,RPS28,RPS24,EIF2S3,HADHA,RPS15A,UQCRFS1,RPL5,CLTCL1,RPS7,RPS20,RPS27,ACTB
HP	Adenocarcinoma of the large intestine	HP:0040275	0.000174391	3.75848	19	223	13	1249		RPS19,RPS10,RPS17,RPL27,RPL18,RPL35A,RPS28,RPS24,RPS15A,RPL5,RPS7,RPS20,RPS27
HP	Erythroid hypoplasia	HP:0012133	0.000174391	3.75848	20	223	14	1249		RPS19,RPS10,RPS17,RPL27,RPL18,RPL35A,RPS28,RPS24,RPS15A,RPL5,RPS7,RPS20,RPS14,RPS27
HP	Adenocarcinoma of the intestines	HP:0040273	0.000174391	3.75848	19	223	13	1249		RPS19,RPS10,RPS17,RPL27,RPL18,RPL35A,RPS28,RPS24,RPS15A,RPL5,RPS7,RPS20,RPS27
HP	Abnormal radial artery morphology	HP:0031640	0.000174391	3.75848	19	223	13	1249		RPS19,RPS10,RPS17,RPL27,RPL18,RPL35A,RPS28,RPS24,RPS15A,RPL5,RPS7,RPS20,RPS27
HP	Thrombocytosis	HP:0001894	0.000174391	3.75848	27	223	16	1249		RPS19,RPS10,RPSA,RPS17,ACAT1,RPL27,RPL18,RPL35A,RPS28,RPS24,RPS15A,RPL5,RPS7,RPS20,RPS14,RPS27
HP	Abnormal erythrocyte enzyme level	HP:0030272	0.000174391	3.75848	19	223	13	1249		RPS19,RPS10,RPS17,RPL27,RPL18,RPL35A,RPS28,RPS24,RPS15A,RPL5,RPS7,RPS20,RPS27
HP	Elevated red cell adenosine deaminase level	HP:0030270	0.000174391	3.75848	19	223	13	1249		RPS19,RPS10,RPS17,RPL27,RPL18,RPL35A,RPS28,RPS24,RPS15A,RPL5,RPS7,RPS20,RPS27
HP	Radial artery aplasia	HP:0020118	0.000174391	3.75848	19	223	13	1249		RPS19,RPS10,RPS17,RPL27,RPL18,RPL35A,RPS28,RPS24,RPS15A,RPL5,RPS7,RPS20,RPS27
HP	Pure red cell aplasia	HP:0012410	0.000174391	3.75848	19	223	13	1249		RPS19,RPS10,RPS17,RPL27,RPL18,RPL35A,RPS28,RPS24,RPS15A,RPL5,RPS7,RPS20,RPS27
HP	Adenocarcinoma of the colon	HP:0040276	0.000174391	3.75848	19	223	13	1249		RPS19,RPS10,RPS17,RPL27,RPL18,RPL35A,RPS28,RPS24,RPS15A,RPL5,RPS7,RPS20,RPS27
HP	Abnormality of the thenar eminence	HP:0001227	0.000174391	3.75848	19	223	13	1249		RPS19,RPS10,RPS17,RPL27,RPL18,RPL35A,RPS28,RPS24,RPS15A,RPL5,RPS7,RPS20,RPS27
HP	Normochromic anemia	HP:0001895	0.000174391	3.75848	21	223	14	1249		RPS19,RPS10,RPS17,RPL27,RPL18,RPL35A,RPS28,RPS24,RPS15A,UQCRFS1,RPL5,RPS7,RPS20,RPS27
HP	Macrocytic anemia	HP:0001972	0.000174391	3.75848	27	223	16	1249		RPS19,RPS10,RPS17,RPL27,RPL18,RPL35A,RPS28,RPS24,DNM1L,RPS15A,RPL5,RPS7,RPS20,PRDX1,RPS14,RPS27
HP	Triphalangeal thumb	HP:0001199	0.000174391	3.75848	19	223	13	1249		RPS19,RPS10,RPS17,RPL27,RPL18,RPL35A,RPS28,RPS24,RPS15A,RPL5,RPS7,RPS20,RPS27
HP	Abnormal number of erythroid precursors	HP:0012131	0.000174391	3.75848	21	223	14	1249		RPS19,RPS10,RPS17,RPL27,RPL18,RPL35A,RPS28,RPS24,RPS15A,RPL5,RPS7,RPS20,RPS14,RPS27
HP	Persistence of hemoglobin F	HP:0011904	0.000174391	3.75848	19	223	13	1249		RPS19,RPS10,RPS17,RPL27,RPL18,RPL35A,RPS28,RPS24,RPS15A,RPL5,RPS7,RPS20,RPS27
HP	Macrocytic dyserythropoietic anemia	HP:0005532	0.000174391	3.75848	19	223	13	1249		RPS19,RPS10,RPS17,RPL27,RPL18,RPL35A,RPS28,RPS24,RPS15A,RPL5,RPS7,RPS20,RPS27
HP	Osteosarcoma	HP:0002669	0.000174391	3.75848	19	223	13	1249		RPS19,RPS10,RPS17,RPL27,RPL18,RPL35A,RPS28,RPS24,RPS15A,RPL5,RPS7,RPS20,RPS27
HP	Pallor	HP:0000980	0.000174391	3.75848	38	223	20	1249		RPS19,RPS10,KIF5A,SDHA,RPS17,ACAT1,ANK1,RPL27,DLST,RPL18,RPL35A,RPS28,RPS24,SDHB,RPS15A,RPL5,RPS7,ATP1A2,RPS20,RPS27
HP	Reticulocytopenia	HP:0001896	0.000174391	3.75848	19	223	13	1249		RPS19,RPS10,RPS17,RPL27,RPL18,RPL35A,RPS28,RPS24,RPS15A,RPL5,RPS7,RPS20,RPS27
HP	Duplication of thumb phalanx	HP:0009942	0.000225777	3.64632	22	223	14	1249		RPS19,RPS10,RPS17,RPL27,RPL18,RPL35A,RPS28,RPS24,RPS15A,RPL5,RPS7,RPS20,RPS27,ACTB
HP	Absent thumb	HP:0009777	0.000225777	3.64632	22	223	14	1249		PSMD12,RPS19,RPS10,RPS17,RPL27,RPL18,RPL35A,RPS28,RPS24,RPS15A,RPL5,RPS7,RPS20,RPS27
HP	Neoplasm of the colon	HP:0100273	0.00026505	3.57667	25	223	15	1249		RPS19,RPS10,SDHA,RPS17,RPL27,RPL18,RPL35A,RPS28,RPS24,SDHB,RPS15A,RPL5,RPS7,RPS20,RPS27
HP	Partial duplication of thumb phalanx	HP:0009944	0.000326498	3.48612	20	223	13	1249		RPS19,RPS10,RPS17,RPL27,RPL18,RPL35A,RPS28,RPS24,RPS15A,RPL5,RPS7,RPS20,RPS27
HP	Partial duplication of the phalanx of hand	HP:0009999	0.000326498	3.48612	20	223	13	1249		RPS19,RPS10,RPS17,RPL27,RPL18,RPL35A,RPS28,RPS24,RPS15A,RPL5,RPS7,RPS20,RPS27
HP	Malignant genitourinary tract tumor	HP:0006758	0.000326498	3.48612	20	223	13	1249		RPS19,RPS10,RPS17,RPL27,RPL18,RPL35A,RPS28,RPS24,RPS15A,RPL5,RPS7,RPS20,RPS27
HP	Aplasia of the fingers	HP:0009380	0.000385423	3.41406	23	223	14	1249		PSMD12,RPS19,RPS10,RPS17,RPL27,RPL18,RPL35A,RPS28,RPS24,RPS15A,RPL5,RPS7,RPS20,RPS27
HP	Acute myeloid leukemia	HP:0004808	0.000385423	3.41406	23	223	14	1249		RPS19,RPS10,RPS17,RPL27,RPL18,RPL35A,RPS28,RPS24,RPS15A,RPL5,RPS7,RPS20,RPS14,RPS27
HP	Myelodysplasia	HP:0002863	0.000422036	3.37465	26	223	15	1249		HSPA9,RPS19,RPS10,RPS17,RPL27,RPL18,RPL35A,RPS28,RPS24,RPS15A,RPL5,RPS7,RPS20,RPS14,RPS27
HP	Gastrointestinal carcinoma	HP:0002672	0.000573446	3.24151	21	223	13	1249		RPS19,RPS10,RPS17,RPL27,RPL18,RPL35A,RPS28,RPS24,RPS15A,RPL5,RPS7,RPS20,RPS27
HP	Increased mean corpuscular volume	HP:0005518	0.000573446	3.24151	21	223	13	1249		RPS19,RPS10,RPS17,RPL27,RPL18,RPL35A,RPS28,RPS24,RPS15A,RPL5,RPS7,RPS20,RPS27
HP	Malignant gastrointestinal tract tumors	HP:0006749	0.000573446	3.24151	21	223	13	1249		RPS19,RPS10,RPS17,RPL27,RPL18,RPL35A,RPS28,RPS24,RPS15A,RPL5,RPS7,RPS20,RPS27
HP	Anemia of inadequate production	HP:0010972	0.000573446	3.24151	39	223	19	1249		HSPA9,RPS19,RPS10,RPS17,RPL27,RPL18,RPL35A,RPS28,RPS24,DNM1L,RPS15A,UQCRFS1,COX4I2,RPL5,RPS7,RPS20,PRDX1,RPS14,RPS27
HP	Abnormal reticulocyte morphology	HP:0004312	0.000645572	3.19006	24	223	14	1249		RPS19,RPS10,RPS17,ANK1,RPL27,RPL18,RPL35A,RPS28,RPS24,RPS15A,RPL5,RPS7,RPS20,RPS27
HP	Short thumb	HP:0009778	0.000648361	3.18818	27	223	15	1249		PSMD12,RPS19,RPS10,RPS17,RPL27,RPL18,RPL35A,RPS28,RPS24,RPS15A,RPL5,RPS7,RPS20,LMNB2,RPS27
HP	Leukopenia	HP:0001882	0.000648361	3.18818	27	223	15	1249		RPS19,RPS10,MUT,RPS17,RPL27,RPL18,RPL35A,RPS28,RPS24,RPS15A,RPL5,RPS7,RPS20,RPS14,RPS27
HP	Nonimmune hydrops fetalis	HP:0001790	0.000979486	3.009	22	223	13	1249		RPS19,RPS10,RPS17,RPL27,RPL18,RPL35A,RPS28,RPS24,RPS15A,RPL5,RPS7,RPS20,RPS27
HP	Developmental glaucoma	HP:0001087	0.000979486	3.009	22	223	13	1249		RPS19,RPS10,RPS17,RPL27,RPL18,RPL35A,RPS28,RPS24,RPS15A,RPL5,RPS7,RPS20,RPS27
HP	Abnormal hemoglobin	HP:0011902	0.000979486	3.009	22	223	13	1249		RPS19,RPS10,RPS17,RPL27,RPL18,RPL35A,RPS28,RPS24,RPS15A,RPL5,RPS7,RPS20,RPS27
HP	Abnormal mean corpuscular volume	HP:0025065	0.000979486	3.009	22	223	13	1249		RPS19,RPS10,RPS17,RPL27,RPL18,RPL35A,RPS28,RPS24,RPS15A,RPL5,RPS7,RPS20,RPS27
HP	Neoplasm of the large intestine	HP:0100834	0.000988923	3.00484	28	223	15	1249		RPS19,RPS10,SDHA,RPS17,RPL27,RPL18,RPL35A,RPS28,RPS24,SDHB,RPS15A,RPL5,RPS7,RPS20,RPS27
HP	Leukemia	HP:0001909	0.000988923	3.00484	25	223	14	1249		RPS19,RPS10,RPS17,RPL27,RPL18,RPL35A,RPS28,RPS24,RPS15A,RPL5,RPS7,RPS20,RPS14,RPS27
HP	Acute leukemia	HP:0002488	0.000988923	3.00484	25	223	14	1249		RPS19,RPS10,RPS17,RPL27,RPL18,RPL35A,RPS28,RPS24,RPS15A,RPL5,RPS7,RPS20,RPS14,RPS27
HP	Abnormal scapula morphology	HP:0000782	0.00140092	2.85359	35	223	17	1249		OBSL1,RPS19,RPS10,RPS17,RPL27,RPL18,RPL35A,RPS28,RPS24,DNM1L,RPS15A,RPL5,VCP,RPS7,RPS20,RPS27,ACTB
HP	Hydrops fetalis	HP:0001789	0.00149356	2.82578	32	223	16	1249		RPS19,RPS10,HADHB,RPS17,AHCY,RPL27,RPL18,RPL35A,RPS28,RPS24,HADHA,RPS15A,RPL5,RPS7,RPS20,RPS27
HP	Microtia	HP:0008551	0.00149356	2.82578	32	223	16	1249		PSMD12,HSPA9,RPS19,RPS10,RPS17,RPL27,RPL18,RPL35A,RPS28,RPS24,RPS15A,RPL5,RPS7,EFTUD2,RPS20,RPS27
HP	Developmental cataract	HP:0000519	0.0015814	2.80096	29	223	15	1249		PSMC3,RPS19,RPS10,RPS17,RPL27,RPL18,RPL35A,RPS28,RPS24,SDHB,RPS15A,RPL5,RPS7,RPS20,RPS27
HP	Sprengel anomaly	HP:0000912	0.00158847	2.79902	23	223	13	1249		RPS19,RPS10,RPS17,RPL27,RPL18,RPL35A,RPS28,RPS24,RPS15A,RPL5,RPS7,RPS20,RPS27
HP	Duplication of phalanx of hand	HP:0009997	0.00241244	2.61754	30	223	15	1249		RPS19,RPS10,RPS17,RPL27,RPL18,RPL35A,RPS28,RPS24,RPS15A,RPL5,RPS7,EFTUD2,RPS20,RPS27,ACTB
HP	Duplication of bones involving the upper extremities	HP:0009142	0.00241244	2.61754	30	223	15	1249		RPS19,RPS10,RPS17,RPL27,RPL18,RPL35A,RPS28,RPS24,RPS15A,RPL5,RPS7,EFTUD2,RPS20,RPS27,ACTB
HP	Aplasia/Hypoplasia of the thumb	HP:0009601	0.00241244	2.61754	30	223	15	1249		PSMD12,RPS19,RPS10,RPS17,RPL27,RPL18,RPL35A,RPS28,RPS24,RPS15A,RPL5,RPS7,RPS20,LMNB2,RPS27
HP	Duplication of hand bones	HP:0004275	0.00241244	2.61754	30	223	15	1249		RPS19,RPS10,RPS17,RPL27,RPL18,RPL35A,RPS28,RPS24,RPS15A,RPL5,RPS7,EFTUD2,RPS20,RPS27,ACTB
HP	Abnormality of the musculature of the hand	HP:0001421	0.00255814	2.59208	27	223	14	1249		RPS19,RPS10,RPS17,RPL27,RPL18,RPL35A,RPS28,RPS24,RPS15A,RPL5,VCP,RPS7,RPS20,RPS27
HP	Aplasia/Hypoplasia of the ear	HP:0008771	0.00325891	2.48693	34	223	16	1249		PSMD12,HSPA9,RPS19,RPS10,RPS17,RPL27,RPL18,RPL35A,RPS28,RPS24,RPS15A,RPL5,RPS7,EFTUD2,RPS20,RPS27
HP	Aplasia/Hypoplasia of the external ear	HP:0008772	0.00325891	2.48693	34	223	16	1249		PSMD12,HSPA9,RPS19,RPS10,RPS17,RPL27,RPL18,RPL35A,RPS28,RPS24,RPS15A,RPL5,RPS7,EFTUD2,RPS20,RPS27
HP	Horseshoe kidney	HP:0000085	0.00440883	2.35568	25	223	13	1249		RPS19,RPS10,RPS17,RPL27,RPL18,RPL35A,RPS28,RPS24,RPS15A,RPL5,RPS7,RPS20,RPS27
HP	Abnormal granulocyte morphology	HP:0001911	0.00466129	2.33149	49	223	20	1249		RPS19,CAP2,RPS10,MUT,VCL,SDHA,RPS17,RPL27,RPL18,RPL35A,RPS28,RPS24,RPS15A,RPL5,DSP,RPS7,RPS20,PRDX1,RPS14,RPS27
HP	Abnormality of neutrophils	HP:0001874	0.00466129	2.33149	49	223	20	1249		RPS19,CAP2,RPS10,MUT,VCL,SDHA,RPS17,RPL27,RPL18,RPL35A,RPS28,RPS24,RPS15A,RPL5,DSP,RPS7,RPS20,PRDX1,RPS14,RPS27
HP	Hematological neoplasm	HP:0004377	0.00471824	2.32622	35	223	16	1249		MCM4,HSPA9,RPS19,RPS10,RPS17,RPL27,RPL18,RPL35A,RPS28,RPS24,RPS15A,RPL5,RPS7,RPS20,RPS14,RPS27
HP	Abnormal localization of kidney	HP:0100542	0.00611562	2.21356	29	223	14	1249		RPS19,RPS10,RPS17,RPL27,RPL18,RPL35A,RPS28,RPS24,RPS15A,DDX6,RPL5,RPS7,RPS20,RPS27
HP	Webbed neck	HP:0000465	0.00611562	2.21356	29	223	14	1249		RPS19,RPS10,RPS17,RPL27,RPL18,RPL35A,RPS28,RPS24,RPS15A,RPL5,RPS7,RPS20,RPS27,ACTB
HP	Abnormal myeloid leukocyte morphology	HP:0010974	0.00612404	2.21296	50	223	20	1249		RPS19,CAP2,RPS10,MUT,VCL,SDHA,RPS17,RPL27,RPL18,RPL35A,RPS28,RPS24,RPS15A,RPL5,DSP,RPS7,RPS20,PRDX1,RPS14,RPS27
HP	Abnormality of thumb phalanx	HP:0009602	0.00650181	2.18697	36	223	16	1249		PSMD12,RPS19,RPS10,RPS17,RPL27,RPL18,RPL35A,RPS28,RPS24,RPS15A,DDX6,RPL5,RPS7,RPS20,RPS27,ACTB
HP	Abnormal fetal morphology	HP:0034058	0.00650181	2.18697	43	223	18	1249		RPS19,RPS10,HADHB,RPS17,AHCY,RPL27,RPL18,RPL35A,RPS28,RPS24,HADHA,RPS15A,DDX6,RPL5,VCP,RPS7,RPS20,RPS27
HP	Neoplasm of the skeletal system	HP:0010622	0.00650181	2.18697	26	223	13	1249		RPS19,RPS10,RPS17,RPL27,RPL18,RPL35A,RPS28,RPS24,RPS15A,RPL5,RPS7,RPS20,RPS27
HP	Sarcoma	HP:0100242	0.00751281	2.1242	33	223	15	1249		RPS19,RPS10,SDHA,RPS17,RPL27,RPL18,RPL35A,RPS28,RPS24,SDHB,RPS15A,RPL5,RPS7,RPS20,RPS27
HP	Cleft lip	HP:0410030	0.00751281	2.1242	33	223	15	1249		RPS19,RPS10,RPS17,RPL27,RPL18,RPL35A,RPS28,RPS24,EIF2S3,RPS15A,RPL5,RPS7,RPS20,RPS27,ACTB
HP	Abnormality of the musculature of the upper limbs	HP:0001446	0.00755855	2.12156	40	223	17	1249		OBSL1,RPS19,RPS10,KIF5A,RPS17,RPL27,RPL18,RPL35A,RPS28,RPS24,DNM1L,RPS15A,RPL5,VCP,RPS7,RPS20,RPS27
HP	Fetal anomaly	HP:0034057	0.00916871	2.03769	75	223	26	1249		RPS19,RPS10,NDUFS3,HADHB,NDUFS1,NDUFB9,RPS17,AHCY,RPL27,RPL18,RPL35A,RPS28,RPS24,DNM1L,HADHA,RPS15A,ATP6V1A,UQCRFS1,DDX6,RPL5,VCP,RPS7,ATP1A2,RPS20,RPS27,EEF1A2
HP	Short finger	HP:0009381	0.0105662	1.97608	41	223	17	1249		OBSL1,PSMD12,RPS19,RPS10,RPS17,RPL27,RPL18,RPL35A,RPS28,RPS24,RPS15A,RPL5,RPL10,RPS7,RPS20,LMNB2,RPS27
HP	Neutropenia	HP:0001875	0.010696	1.97078	34	223	15	1249		RPS19,RPS10,MUT,RPS17,RPL27,RPL18,RPL35A,RPS28,RPS24,RPS15A,RPL5,RPS7,RPS20,PRDX1,RPS27
HP	Abnormal cellular immune system morphology	HP:0010987	0.0109768	1.95953	64	223	23	1249		MCM4,RPS19,CAP2,RPS10,MUT,VCL,SDHA,RPS17,ACAT1,RPL27,RPL18,RPL35A,RPS28,RPS24,RPS15A,RPL5,DSP,RPS7,RPS20,PRDX1,RPS14,LMNB2,RPS27
HP	Abnormal leukocyte morphology	HP:0001881	0.0109768	1.95953	64	223	23	1249		MCM4,RPS19,CAP2,RPS10,MUT,VCL,SDHA,RPS17,ACAT1,RPL27,RPL18,RPL35A,RPS28,RPS24,RPS15A,RPL5,DSP,RPS7,RPS20,PRDX1,RPS14,LMNB2,RPS27
HP	Abnormal immune system morphology	HP:0032251	0.0109768	1.95953	64	223	23	1249		MCM4,RPS19,CAP2,RPS10,MUT,VCL,SDHA,RPS17,ACAT1,RPL27,RPL18,RPL35A,RPS28,RPS24,RPS15A,RPL5,DSP,RPS7,RPS20,PRDX1,RPS14,LMNB2,RPS27
HP	Neoplasm of the genitourinary tract	HP:0007379	0.0120293	1.91976	38	223	16	1249		RPS19,RPS10,SDHA,RPS17,RPL27,DLST,RPL18,RPL35A,RPS28,RPS24,SDHB,RPS15A,RPL5,RPS7,RPS20,RPS27
HP	Renal agenesis	HP:0000104	0.0120293	1.91976	31	223	14	1249		RPS19,RPS10,RPS17,RPL27,RPL18,RPL35A,RPS28,RPS24,PPP2R1A,RPS15A,RPL5,RPS7,RPS20,RPS27
HP	Ocular anterior segment dysgenesis	HP:0007700	0.0136058	1.86628	42	223	17	1249		PSMC3,RPS19,RPS10,SDHA,RPS17,RPL27,DLST,RPL18,RPL35A,RPS28,RPS24,SDHB,RPS15A,RPL5,RPS7,RPS20,RPS27
HP	Abnormal neutrophil count	HP:0011991	0.0143718	1.84249	35	223	15	1249		RPS19,RPS10,MUT,RPS17,RPL27,RPL18,RPL35A,RPS28,RPS24,RPS15A,RPL5,RPS7,RPS20,PRDX1,RPS27
HP	Aplasia/Hypoplasia of fingers	HP:0006265	0.0184745	1.73343	43	223	17	1249		OBSL1,PSMD12,RPS19,RPS10,RPS17,RPL27,RPL18,RPL35A,RPS28,RPS24,RPS15A,RPL5,RPL10,RPS7,RPS20,LMNB2,RPS27
HP	Abnormality of the musculature of the limbs	HP:0009127	0.0196571	1.70648	83	223	27	1249		OBSL1,RPS19,RPS10,NDUFA9,HADHB,KIF5A,HSPD1,SDHA,RPS17,RPL27,RPL18,RPL35A,RPS28,RPS24,DNM1L,SDHB,HADHA,RPS15A,ATP6V1A,RPL5,VCP,RPS7,ATP1A2,RPS20,RPS27,ACTB,EEF1A2
HP	Abnormal granulocyte count	HP:0032309	0.0199981	1.69901	36	223	15	1249		RPS19,RPS10,MUT,RPS17,RPL27,RPL18,RPL35A,RPS28,RPS24,RPS15A,RPL5,RPS7,RPS20,PRDX1,RPS27
HP	Neoplasm of the gastrointestinal tract	HP:0007378	0.022374	1.65026	40	223	16	1249		RPS19,RPS10,SDHA,RPS17,AHCY,RPL27,RPL18,RPL35A,RPS28,RPS24,SDHB,RPS15A,RPL5,RPS7,RPS20,RPS27
HP	Decreased head circumference	HP:0040195	0.0236816	1.62559	183	223	49	1249		ALDH6A1,LMNB1,MCM4,VARS2,PSMD12,RPS19,UGP2,RPS10,KYNU,NDUFS3,EZR,UQCRC2,KIF5A,NDUFS1,TUFM,NDUFB9,HSPD1,SDHA,RPS17,DLAT,ACADVL,AHCY,ANK1,ARCN1,RPL27,ATP6V1E1,RPL18,RPL35A,RPS28,RPS24,EIF2S3,PPP2R1A,DNM1L,SDHB,RPS15A,ATP6V1A,DDX6,RPL5,RPL10,RPS7,ATP1A2,EFTUD2,RPS20,SUCLA2,PRDX1,LMNB2,RPS27,ACTB,EEF1A2
HP	Ptosis	HP:0000508	0.0257146	1.58982	106	223	32	1249		NDUFA10,VARS2,PSMD12,RPS19,RPS10,NDUFA9,NDUFS3,NOP56,KIF5A,NDUFS1,NDUFB9,SDHA,RPS17,DLAT,RPL27,RPL18,RPL35A,RPS28,RPS24,DNM1L,RPS15A,ATP6V1A,DDX6,RPL5,VCP,RPS7,ATP1A2,RPS20,SUCLA2,RPS27,ACTB,EEF1A2
HP	Coarctation of aorta	HP:0001680	0.0283448	1.54753	30	223	13	1249		RPS19,RPS10,RPS17,RPL27,RPL18,RPL35A,RPS28,RPS24,RPS15A,RPL5,RPS7,RPS20,RPS27
HP	Abnormal conjugate eye movement	HP:0000549	0.0283448	1.54753	138	223	39	1249		LMNB1,RHOA,NDUFA10,PSMC3,PSMD12,RPS19,RPS10,IDH3A,NDUFA9,NDUFS3,NOP56,NDUFS1,NDUFB9,HSPD1,SDHA,RPS17,DLAT,AHCY,RPL27,ATP6V1E1,RPL18,RPL35A,RPS28,RPS24,EIF2S3,DNM1L,HADHA,RPS15A,ATP6V1A,DDX6,RPL5,CLTCL1,RPL10,VCP,RPS7,ATP1A2,RPS20,SUCLA2,RPS27
HP	Skeletal myopathy	HP:0003756	0.0305602	1.51484	4	223	4	1249		HADHB,SDHA,SDHB,HADHA
HP	Microcephaly	HP:0000252	0.0374261	1.42683	182	223	48	1249		ALDH6A1,LMNB1,MCM4,VARS2,PSMD12,RPS19,UGP2,RPS10,KYNU,NDUFS3,EZR,UQCRC2,KIF5A,NDUFS1,TUFM,NDUFB9,HSPD1,RPS17,DLAT,ACADVL,AHCY,ANK1,ARCN1,RPL27,ATP6V1E1,RPL18,RPL35A,RPS28,RPS24,EIF2S3,PPP2R1A,DNM1L,SDHB,RPS15A,ATP6V1A,DDX6,RPL5,RPL10,RPS7,ATP1A2,EFTUD2,RPS20,SUCLA2,PRDX1,LMNB2,RPS27,ACTB,EEF1A2
HP	Low anterior hairline	HP:0000294	0.0397135	1.40106	31	223	13	1249		RPS19,RPS10,RPS17,RPL27,RPL18,RPL35A,RPS28,RPS24,RPS15A,RPL5,RPS7,RPS20,RPS27
HP	Short neck	HP:0000470	0.0397135	1.40106	46	223	17	1249		OBSL1,PSMD12,HSPA9,RPS19,RPS10,RPS17,RPL27,RPL18,RPL35A,RPS28,RPS24,RPS15A,RPL5,RPS7,RPS20,RPS27,ACTB
HP	Abnormal leukocyte count	HP:0011893	0.0397135	1.40106	50	223	18	1249		RPS19,RPS10,MUT,RPS17,ACAT1,RPL27,RPL18,RPL35A,RPS28,RPS24,RPS15A,RPL5,RPS7,RPS20,PRDX1,RPS14,LMNB2,RPS27
HP	Abnormality of the cervical spine	HP:0003319	0.0397135	1.40106	46	223	17	1249		OBSL1,PSMD12,HSPA9,RPS19,RPS10,RPS17,RPL27,RPL18,RPL35A,RPS28,RPS24,RPS15A,RPL5,RPS7,RPS20,RPS27,ACTB
HP	Congenital abnormal hair pattern	HP:0011361	0.0397135	1.40106	50	223	18	1249		PSMD12,RPS19,UGP2,RPS10,RPS17,RPL27,RPL18,RPL35A,RPS28,RPS24,PPP2R1A,RPS15A,DDX6,RPL5,RPS7,RPS20,RPS27,ACTB
HP	Abnormal thumb morphology	HP:0001172	0.0397135	1.40106	50	223	18	1249		PSMD12,RPS19,RPS10,RPS17,RPL27,RPL18,RPL35A,RPS28,RPS24,RPS15A,DDX6,RPL5,RPS7,EFTUD2,RPS20,LMNB2,RPS27,ACTB
HP	Strabismus	HP:0000486	0.0419138	1.37764	132	223	37	1249		LMNB1,RHOA,NDUFA10,PSMC3,PSMD12,RPS19,RPS10,IDH3A,NDUFA9,NDUFS3,NDUFS1,NDUFB9,HSPD1,SDHA,RPS17,DLAT,AHCY,RPL27,ATP6V1E1,RPL18,RPL35A,RPS28,RPS24,EIF2S3,DNM1L,HADHA,RPS15A,ATP6V1A,DDX6,RPL5,CLTCL1,RPL10,RPS7,ATP1A2,RPS20,SUCLA2,RPS27
HP	Abnormality of the frontal hairline	HP:0000599	0.0419138	1.37764	35	223	14	1249		RPS19,UGP2,RPS10,RPS17,RPL27,RPL18,RPL35A,RPS28,RPS24,RPS15A,RPL5,RPS7,RPS20,RPS27
HP	Abnormality of prenatal development or birth	HP:0001197	0.0490018	1.30979	106	223	31	1249		MCM4,HSPA9,RPS19,RPS10,NDUFS3,HADHB,NDUFS1,NDUFB9,RPS17,AHCY,RPL27,RPL18,RPL35A,RPS28,RPS24,DNM1L,HADHA,RPS15A,ATP6V1A,UQCRFS1,DDX6,RPL5,CLTCL1,DSP,RPL10,VCP,RPS7,ATP1A2,RPS20,RPS27,EEF1A2
HP	Short digit	HP:0011927	0.0490223	1.30961	59	223	20	1249		OBSL1,RHOA,PSMD12,RPS19,RPS10,RPS17,RPL27,RPL18,RPL35A,RPS28,RPS24,SDHB,RPS15A,DDX6,RPL5,RPL10,RPS7,RPS20,LMNB2,RPS27
HP	Anemia	HP:0001903	0.0495349	1.30509	93	223	28	1249		NDUFA10,HSPA9,RPS19,RPS10,NDUFA9,NDUFS3,NDUFS1,MUT,LAMA3,SDHA,RPS17,ANK1,RPL27,RPL18,RPL35A,RPS28,RPS24,DNM1L,SDHB,RPS15A,UQCRFS1,COX4I2,RPL5,RPS7,RPS20,PRDX1,RPS14,RPS27
HP	Abnormal hair morphology	HP:0001595	0.0495349	1.30509	138	223	38	1249		OBSL1,LMNB1,RHOA,NDUFA10,PSMC3,PSMD12,HSPA9,RPS19,UGP2,RPS10,NDUFA9,NDUFS3,NDUFS1,LAMA3,SDHA,RPS17,AHCY,RPL27,ATP6V1E1,RPL18,RPL35A,RPS28,RPS24,PPP2R1A,RPS15A,ATP6V1A,UQCRFS1,DDX6,RPL5,DSP,RPL10,RPS7,ATP1A2,RPS20,SUCLA2,LMNB2,RPS27,ACTB

## Sheet: Supplementary Table 9B
Core Insoluble Proteome Human Orthologues with Disease Pathway Annotations
Pathway Analysis Database	Term Name	Proteins Annotated
REACTOME	Influenza Infection	RPL23A,RPS3A,RPS19,RPS12,RPS10,RPL19,RPL23,RPL32,RPS15,RPLP1,RPL7A,RPL30,RPL13A,RPSA,RPS17,RPL10A,RPS13,RPL27,HSP90AA1,RPL18,RPL35A,RPS28,RPS24,RPS9,RPL18A,RPL14,RPL8,RPS8,RPS4Y1,RPS15A,RPL3,RPS16,RPS5,RPL24,RPS18,RPL5,RPL4,RPL9,RPL10,RPL22,RPS7,RPS20,RPS3,RPS14,RPLP0,RPL6,RPS11,RPS27,RPL12,RPS2
KEGG	Coronavirus disease - COVID-19	RPL23A,RPS3A,RPS19,RPS12,RPS10,RPL19,RPL23,RPL32,RPS15,RPLP1,RPL7A,RPL30,RPL13A,RPSA,RPS17,RPL10A,RPS13,RPL27,RPL18,RPL35A,RPS28,RPS24,RPS9,RPL18A,RPL14,RPL8,RPS8,RPS4Y1,RPS15A,RPL3,RPS16,RPS5,RPL24,RPS18,RPL5,RPL4,RPL9,RPL17-C18ORF32,RPL10,RPL22,RPS7,RPS20,RPS3,RPS14,RPLP0,RPL6,RPS11,RPS27,RPL12,RPS2
KEGG	Prion disease	PSMD3,NDUFA10,PSMC3,PSMD12,PSMC4,PSMD2,CSNK2A2,NDUFA9,NDUFS3,HSPA8,PSMD1,UQCRC2,KIF5A,NDUFS1,NDUFB9,SDHA,PSMC5,PSMC1,NDUFA5,PSMC2,TUBA1B,PSMD11,SDHB,UQCRC1,UQCRFS1,COX4I2,VDAC3,SLC25A5
KEGG	Parkinson disease	PSMD3,NDUFA10,PSMC3,PSMD12,PSMC4,PSMD2,NDUFA9,NDUFS3,PSMD1,UQCRC2,KIF5A,NDUFS1,NDUFB9,SDHA,PSMC5,PSMC1,NDUFA5,PSMC2,TUBA1B,PSMD11,SDHB,UQCRC1,UQCRFS1,COX4I2,VDAC3,SLC25A5
KEGG	Huntington disease	PSMD3,NDUFA10,PSMC3,PSMD12,PSMC4,PSMD2,NDUFA9,NDUFS3,PSMD1,UQCRC2,KIF5A,NDUFS1,NDUFB9,SDHA,PSMC5,PSMC1,NDUFA5,PSMC2,TUBA1B,PSMD11,SDHB,UQCRC1,UQCRFS1,COX4I2,CLTCL1,VDAC3,SLC25A5
KEGG	Alzheimer disease	PSMD3,NDUFA10,CSNK1A1,PSMC3,PSMD12,PSMC4,PSMD2,CSNK2A2,NDUFA9,NDUFS3,PSMD1,UQCRC2,KIF5A,NDUFS1,NDUFB9,SDHA,PSMC5,PSMC1,NDUFA5,PSMC2,TUBA1B,PSMD11,SDHB,UQCRC1,UQCRFS1,COX4I2,BACE2,VDAC3,SLC25A5
KEGG	Amyotrophic lateral sclerosis	PSMD3,NDUFA10,PSMC3,PSMD12,PSMC4,PSMD2,NDUFA9,NDUFS3,PSMD1,UQCRC2,KIF5A,NDUFS1,NDUFB9,SDHA,PSMC5,PSMC1,NDUFA5,PSMC2,TUBA1B,PSMD11,SDHB,UQCRC1,PFN4,UQCRFS1,COX4I2,VCP,ACTB
KEGG	Pathways of neurodegeneration - multiple diseases	PSMD3,NDUFA10,CSNK1A1,PSMC3,PSMD12,PSMC4,PSMD2,CSNK2A2,NDUFA9,NDUFS3,PSMD1,UQCRC2,KIF5A,NDUFS1,NDUFB9,SDHA,PSMC5,PSMC1,NDUFA5,PSMC2,TUBA1B,PSMD11,SDHB,UQCRC1,UQCRFS1,COX4I2,VCP,VDAC3,SLC25A5
KEGG	Spinocerebellar ataxia	PSMD3,PSMC3,PSMD12,PSMC4,PSMD2,NOP56,PSMD1,PSMC5,PSMC1,PSMC2,PSMD11,VDAC3,SLC25A5
KEGG	Diabetic cardiomyopathy	NDUFA10,NDUFA9,NDUFS3,UQCRC2,NDUFS1,NDUFB9,SDHA,NDUFA5,GFPT2,SDHB,UQCRC1,UQCRFS1,COX4I2,VDAC3,SLC25A5
KEGG	Chemical carcinogenesis - reactive oxygen species	NDUFA10,NDUFA9,NDUFS3,UQCRC2,NDUFS1,NDUFB9,SDHA,NDUFA5,SDHB,UQCRC1,UQCRFS1,COX4I2,LPO,VDAC3,SLC25A5
KEGG	Non-alcoholic fatty liver disease	NDUFA10,NDUFA9,NDUFS3,UQCRC2,NDUFS1,NDUFB9,SDHA,NDUFA5,SDHB,UQCRC1,UQCRFS1,COX4I2

[truncated: 8 more sheets: Supplementary Table 10, Supplementary Table 11A, Supplementary Table 11B, Supplementary Table 12, Supplementary Table 12A, Supplementary Table 12B, Supplementary Table 13, Supplementary Table 14]
